# Supplementary material for: Evidence for a chemical arms race between cuckoo wasps of the genus Hedychrum and their distantly related host apoid wasps
Source: BMC Ecol Evol. 2022 Nov 28;22:138. doi: 10.1186/s12862-022-02093-8 (PMC9703671; doi:10.1186/s12862-022-02093-8)
Supplement: Supplementary file 2 — Additional file 2: Table S1. Provenance and details of collection and storage of all specimens used in the analyses. Table S2. Characteristics of the primers used and number of nucleotides in the exonic regions of the nuclear genes used for the phylogenetic analyses. Numbers before the semicolon indicate number of exonic regions, and the numbers following the semicolon indicate the total number of nucleotides used per gene. Table S3. Substitution models chosen by Modelfinder for the respective phylogenetic analysis in IQTree and MrBayes. Table S4. Mean relative abundance ± standard deviation for each peak or mixed peak included in the NMDS of the females of all species analyzed. Table S5. Mean relative abundance ± standard deviation for each peak or mixed peak included in the NMDS of the males of all species analyzed. Table S6. Accession numbers for the genes used for the molecular phylogeny in Fig. 1. Table S7. Relative composition of the CHC compounds of all specimens. First row shows retention index with compound name abbreviation. First column shows the specimens name, sex, and number [file 12862_2022_2093_MOESM2_ESM.xlsx]

## Sheet: Table_1_Suppl_Mat
Sample	Renamed	Spp	Locality	Sex	Type	wasp	combined	DateCollection	Leg	Voucher depository
CERC079		Cerceris quinquefasciata	Kaiserstuhl	female	Host	COLw	Cerceris quinquefasciata_female	2006-06-29	Mareike Wurdack, Thomas Schmitt	SCHMITT/Würzburg
CERC081		Cerceris rybyensis	Kaiserstuhl	female	Host	HYMw	Cerceris rybyensis_female	2006-09-11	Mareike Wurdack, Thomas Schmitt	SCHMITT/Würzburg
CERC082		Cerceris rybyensis	Kaiserstuhl	female	Host	HYMw	Cerceris rybyensis_female	2006-09-11	Mareike Wurdack, Thomas Schmitt	SCHMITT/Würzburg
CERC151		Cerceris quinquefasciata	Kaiserstuhl	male	Host	COLw	Cerceris quinquefasciata_male	2006-06-21	Mareike Wurdack, Thomas Schmitt	SCHMITT/Würzburg
CERC152		Cerceris quinquefasciata	Kaiserstuhl	male	Host	COLw	Cerceris quinquefasciata_male	2006-06-26	Mareike Wurdack, Thomas Schmitt	SCHMITT/Würzburg
CERC153		Cerceris quinquefasciata	Kaiserstuhl	male	Host	COLw	Cerceris quinquefasciata_male	2006-06-18	Mareike Wurdack, Thomas Schmitt	SCHMITT/Würzburg
CERC155		Cerceris rybyensis	Kaiserstuhl	male	Host	HYMw	Cerceris rybyensis_male	2006-06-18	Mareike Wurdack, Thomas Schmitt	SCHMITT/Würzburg
CERC156		Cerceris rybyensis	Kaiserstuhl	male	Host	HYMw	Cerceris rybyensis_male	2006-06-18	Mareike Wurdack, Thomas Schmitt	SCHMITT/Würzburg
CERC182		Cerceris quinquefasciata	Kaiserstuhl	female	Host	COLw	Cerceris quinquefasciata_female	2006-07-18	Mareike Wurdack, Thomas Schmitt	SCHMITT/Würzburg
CERC183		Cerceris quinquefasciata	Kaiserstuhl	female	Host	COLw	Cerceris quinquefasciata_female	2006-06-21	Mareike Wurdack, Thomas Schmitt	SCHMITT/Würzburg
CERC184		Cerceris quinquefasciata	Kaiserstuhl	female	Host	COLw	Cerceris quinquefasciata_female	2006-07-18	Mareike Wurdack, Thomas Schmitt	SCHMITT/Würzburg
CERC186		Cerceris rybyensis	Freiburg	female	Host	HYMw	Cerceris rybyensis_female	2006-09-14	Mareike Wurdack, Thomas Schmitt	SCHMITT/Würzburg
CERC187		Cerceris rybyensis	Freiburg	female	Host	HYMw	Cerceris rybyensis_female	2006-09-14	Mareike Wurdack, Thomas Schmitt	SCHMITT/Würzburg
CERC188		Cerceris rybyensis	Freiburg	female	Host	HYMw	Cerceris rybyensis_female	2006-09-14	Mareike Wurdack, Thomas Schmitt	SCHMITT/Würzburg
CERC189		Cerceris rybyensis	Freiburg	female	Host	HYMw	Cerceris rybyensis_female	2006-09-14	Mareike Wurdack, Thomas Schmitt	SCHMITT/Würzburg
CERC193		Cerceris quinquefasciata	Kaiserstuhl	female	Host	COLw	Cerceris quinquefasciata_female	2005-06-22	Mareike Wurdack, Thomas Schmitt	SCHMITT/Würzburg
CERC351		Cerceris quinquefasciata	Kaiserstuhl	female	Host	COLw	Cerceris quinquefasciata_female	2008-07-02	Mareike Wurdack, Thomas Schmitt	SCHMITT/Würzburg
CERC352		Cerceris quinquefasciata	Kaiserstuhl	female	Host	COLw	Cerceris quinquefasciata_female	2008-06-25	Mareike Wurdack, Thomas Schmitt	SCHMITT/Würzburg
CERC353		Cerceris quinquefasciata	Kaiserstuhl	female	Host	COLw	Cerceris quinquefasciata_female	2007-07-07	Mareike Wurdack, Thomas Schmitt	SCHMITT/Würzburg
CERC403		Cerceris sabulosa	Kaiserstuhl	female	Host	HYMw	Cerceris sabulosa_female	2006-10-09	Mareike Wurdack, Thomas Schmitt	SCHMITT/Würzburg
CERC404		Cerceris sabulosa	Kaiserstuhl	female	Host	HYMw	Cerceris sabulosa_female	2006-10-04	Mareike Wurdack, Thomas Schmitt	SCHMITT/Würzburg
CERC405		Cerceris sabulosa	Kaiserstuhl	female	Host	HYMw	Cerceris sabulosa_female	2006-09-24	Mareike Wurdack, Thomas Schmitt	SCHMITT/Würzburg
CERC406		Cerceris rybyensis	Kaiserstuhl	male	Host	HYMw	Cerceris rybyensis_male	2008-09-02	Mareike Wurdack, Thomas Schmitt	SCHMITT/Würzburg
CERC407		Cerceris sabulosa	Kaiserstuhl	female	Host	HYMw	Cerceris sabulosa_female	2010-07-14	Mareike Wurdack, Thomas Schmitt	SCHMITT/Würzburg
CERC408		Cerceris sabulosa	Kaiserstuhl	female	Host	HYMw	Cerceris sabulosa_female	2010-07-14	Mareike Wurdack, Thomas Schmitt	SCHMITT/Würzburg
CERC416		Cerceris sabulosa	Kaiserstuhl	female	Host	HYMw	Cerceris sabulosa_female	2010-06-09	Mareike Wurdack, Thomas Schmitt	SCHMITT/Würzburg
CERC417		Cerceris rybyensis	Kaiserstuhl	female	Host	HYMw	Cerceris rybyensis_female	2010-06-25	Mareike Wurdack, Thomas Schmitt	SCHMITT/Würzburg
CERC418		Cerceris rybyensis	Freiburg	female	Host	HYMw	Cerceris rybyensis_female	2008-08-29	Mareike Wurdack, Thomas Schmitt	SCHMITT/Würzburg
CERC420		Cerceris rybyensis	Kaiserstuhl	male	Host	HYMw	Cerceris rybyensis_male	2010-06-23	Mareike Wurdack, Thomas Schmitt	SCHMITT/Würzburg
CERC421		Cerceris rybyensis	Freiburg	male	Host	HYMw	Cerceris rybyensis_male	2010-06-08	Mareike Wurdack, Thomas Schmitt	SCHMITT/Würzburg
CERC422		Cerceris rybyensis	Kaiserstuhl	male	Host	HYMw	Cerceris rybyensis_male	2010-06-23	Mareike Wurdack, Thomas Schmitt	SCHMITT/Würzburg
CERC423		Cerceris rybyensis	Kaiserstuhl	male	Host	HYMw	Cerceris rybyensis_male	2010-06-24	Mareike Wurdack, Thomas Schmitt	SCHMITT/Würzburg
CERC424		Cerceris rybyensis	Freiburg	female	Host	HYMw	Cerceris rybyensis_female	2010-06-28	Mareike Wurdack, Thomas Schmitt	SCHMITT/Würzburg
CERC425		Cerceris rybyensis	Freiburg	female	Host	HYMw	Cerceris rybyensis_female	2010-06-28	Mareike Wurdack, Thomas Schmitt	SCHMITT/Würzburg
CERC427		Cerceris rybyensis	Freiburg	female	Host	HYMw	Cerceris rybyensis_female	2010-06-30	Mareike Wurdack, Thomas Schmitt	SCHMITT/Würzburg
CERC428		Cerceris rybyensis	Kaiserstuhl	male	Host	HYMw	Cerceris rybyensis_male	2010-06-21	Mareike Wurdack, Thomas Schmitt	SCHMITT/Würzburg
CERC431		Cerceris quinquefasciata	Kaiserstuhl	female	Host	COLw	Cerceris quinquefasciata_female	2011-07-06	Mareike Wurdack, Thomas Schmitt	SCHMITT/Würzburg
CERC438		Cerceris quinquefasciata	Kaiserstuhl	female	Host	COLw	Cerceris quinquefasciata_female	2009-07-16	Mareike Wurdack, Thomas Schmitt	SCHMITT/Würzburg
CERC439		Cerceris quinquefasciata	Kaiserstuhl	female	Host	COLw	Cerceris quinquefasciata_female	2010-06-29	Mareike Wurdack, Thomas Schmitt	SCHMITT/Würzburg
CERC441		Cerceris quinquefasciata	Kaiserstuhl	female	Host	COLw	Cerceris quinquefasciata_female	2010-06-29	Mareike Wurdack, Thomas Schmitt	SCHMITT/Würzburg
CERC442		Cerceris quinquefasciata	Kaiserstuhl	female	Host	COLw	Cerceris quinquefasciata_female	2010-06-23	Mareike Wurdack, Thomas Schmitt	SCHMITT/Würzburg
CERC453		Cerceris sabulosa	Kaiserstuhl	female	Host	HYMw	Cerceris sabulosa_female	2005-07-16	Mareike Wurdack, Thomas Schmitt	SCHMITT/Würzburg
CERC455		Cerceris rybyensis	Kaiserstuhl	male	Host	HYMw	Cerceris rybyensis_male	2008-06-10	Mareike Wurdack, Thomas Schmitt	SCHMITT/Würzburg
CERC459		Cerceris quinquefasciata	Kaiserstuhl	male	Host	COLw	Cerceris quinquefasciata_male	2011-05-23	Mareike Wurdack, Thomas Schmitt	SCHMITT/Würzburg
CERC467		Cerceris sabulosa	Kaiserstuhl	male	Host	HYMw	Cerceris sabulosa_male	2011-07-06	Mareike Wurdack, Thomas Schmitt	SCHMITT/Würzburg
CERC545		Cerceris rybyensis	Kaiserstuhl	male	Host	HYMw	Cerceris rybyensis_male	2011-06-28	Mareike Wurdack, Thomas Schmitt	SCHMITT/Würzburg
CERC550		Cerceris sabulosa	Kaiserstuhl	female	Host	HYMw	Cerceris sabulosa_female	2011-06-21	Mareike Wurdack, Thomas Schmitt	SCHMITT/Würzburg
CERC553		Cerceris quinquefasciata	Kaiserstuhl	male	Host	COLw	Cerceris quinquefasciata_male	2011-06-21	Mareike Wurdack, Thomas Schmitt	SCHMITT/Würzburg
CERC554		Cerceris sabulosa	Kaiserstuhl	female	Host	HYMw	Cerceris sabulosa_female	2011-06-21	Mareike Wurdack, Thomas Schmitt	SCHMITT/Würzburg
CERC556		Cerceris rybyensis	Kaiserstuhl	male	Host	HYMw	Cerceris rybyensis_male	2011-06-21	Mareike Wurdack, Thomas Schmitt	SCHMITT/Würzburg
CERC617		Cerceris rybyensis	Freiburg	male	Host	HYMw	Cerceris rybyensis_male	2010-07-15	Mareike Wurdack, Thomas Schmitt	SCHMITT/Würzburg
CERC618		Cerceris sabulosa	Kaiserstuhl	male	Host	HYMw	Cerceris sabulosa_male	2010-07-14	Mareike Wurdack, Thomas Schmitt	SCHMITT/Würzburg
CERC619		Cerceris quinquefasciata	Kaiserstuhl	male	Host	COLw	Cerceris quinquefasciata_male	2010-07-14	Mareike Wurdack, Thomas Schmitt	SCHMITT/Würzburg
CERC620		Cerceris rybyensis	Kaiserstuhl	male	Host	HYMw	Cerceris rybyensis_male	2010-07-14	Mareike Wurdack, Thomas Schmitt	SCHMITT/Würzburg
CERC622		Cerceris rybyensis	Kaiserstuhl	female	Host	HYMw	Cerceris rybyensis_female	2010-07-14	Mareike Wurdack, Thomas Schmitt	SCHMITT/Würzburg
CERC625		Cerceris sabulosa	Kaiserstuhl	male	Host	HYMw	Cerceris sabulosa_male	2010-07-14	Mareike Wurdack, Thomas Schmitt	SCHMITT/Würzburg
CERC626		Cerceris quinquefasciata	Kaiserstuhl	male	Host	COLw	Cerceris quinquefasciata_male	2010-07-14	Mareike Wurdack, Thomas Schmitt	SCHMITT/Würzburg
CERC627		Cerceris sabulosa	Kaiserstuhl	male	Host	HYMw	Cerceris sabulosa_male	2010-07-14	Mareike Wurdack, Thomas Schmitt	SCHMITT/Würzburg
CERC628		Cerceris sabulosa	Kaiserstuhl	male	Host	HYMw	Cerceris sabulosa_male	2010-07-14	Mareike Wurdack, Thomas Schmitt	SCHMITT/Würzburg
CERC630		Cerceris rybyensis	Kaiserstuhl	female	Host	HYMw	Cerceris rybyensis_female	2010-07-14	Mareike Wurdack, Thomas Schmitt	SCHMITT/Würzburg
CERC631		Cerceris sabulosa	Kaiserstuhl	male	Host	HYMw	Cerceris sabulosa_male	2010-07-14	Mareike Wurdack, Thomas Schmitt	SCHMITT/Würzburg
CERC633		Cerceris sabulosa	Kaiserstuhl	male	Host	HYMw	Cerceris sabulosa_male	2010-07-14	Mareike Wurdack, Thomas Schmitt	SCHMITT/Würzburg
CERC636		Cerceris sabulosa	Kaiserstuhl	male	Host	HYMw	Cerceris sabulosa_male	2010-07-14	Mareike Wurdack, Thomas Schmitt	SCHMITT/Würzburg
CERC638		Cerceris rybyensis	Kaiserstuhl	male	Host	HYMw	Cerceris rybyensis_male	2005-08-17	Thomas Schmitt	SCHMITT/Würzburg
CERC639		Cerceris rybyensis	Kaiserstuhl	female	Host	HYMw	Cerceris rybyensis_female	2005-08-17	Thomas Schmitt	SCHMITT/Würzburg
CERC645		Cerceris sabulosa	Kaiserstuhl	female	Host	HYMw	Cerceris sabulosa_female	2005-08-17	Thomas Schmitt	SCHMITT/Würzburg
CERC646		Cerceris sabulosa	Kaiserstuhl	female	Host	HYMw	Cerceris sabulosa_female	2005-08-17	Thomas Schmitt	SCHMITT/Würzburg
CERC653		Cerceris sabulosa	Kaiserstuhl	male	Host	HYMw	Cerceris sabulosa_male		Mareike Wurdack, Thomas Schmitt	SCHMITT/Würzburg
CERC654		Cerceris sabulosa	Kaiserstuhl	male	Host	HYMw	Cerceris sabulosa_male		Mareike Wurdack, Thomas Schmitt	SCHMITT/Würzburg
CERC657		Cerceris sabulosa	Kaiserstuhl	male	Host	HYMw	Cerceris sabulosa_male		Mareike Wurdack, Thomas Schmitt	SCHMITT/Würzburg
CERC658		Cerceris sabulosa	Kaiserstuhl	female	Host	HYMw	Cerceris sabulosa_female		Mareike Wurdack, Thomas Schmitt	SCHMITT/Würzburg
CERC660		Cerceris sabulosa	Kaiserstuhl	female	Host	HYMw	Cerceris sabulosa_female		Mareike Wurdack, Thomas Schmitt	SCHMITT/Würzburg
CERC661		Cerceris sabulosa	Kaiserstuhl	male	Host	HYMw	Cerceris sabulosa_male		Mareike Wurdack, Thomas Schmitt	SCHMITT/Würzburg
CERC671		Cerceris sabulosa	Kaiserstuhl	male	Host	HYMw	Cerceris sabulosa_male	2011-08-31	Mareike Wurdack, Thomas Schmitt	SCHMITT/Würzburg
CERC675		Cerceris sabulosa	Kaiserstuhl	male	Host	HYMw	Cerceris sabulosa_male	2011-07-03	Mareike Wurdack, Thomas Schmitt	SCHMITT/Würzburg
CERC677		Cerceris quinquefasciata	Kaiserstuhl	female	Host	COLw	Cerceris quinquefasciata_female	2011-07-06	Mareike Wurdack, Thomas Schmitt	SCHMITT/Würzburg
CERC678		Cerceris quinquefasciata	Kaiserstuhl	male	Host	COLw	Cerceris quinquefasciata_male	2011-07-06	Mareike Wurdack, Thomas Schmitt	SCHMITT/Würzburg
CERC679		Cerceris quinquefasciata	Kaiserstuhl	male	Host	COLw	Cerceris quinquefasciata_male	2011-07-06	Mareike Wurdack, Thomas Schmitt	SCHMITT/Würzburg
CERC680		Cerceris quinquefasciata	Kaiserstuhl	male	Host	COLw	Cerceris quinquefasciata_male	2011-07-06	Mareike Wurdack, Thomas Schmitt	SCHMITT/Würzburg
CERC681		Cerceris quinquefasciata	Kaiserstuhl	male	Host	COLw	Cerceris quinquefasciata_male	2011-07-03	Mareike Wurdack, Thomas Schmitt	SCHMITT/Würzburg
CERC685		Cerceris sabulosa	Kaiserstuhl	female	Host	HYMw	Cerceris sabulosa_female	06.07.2011 00:00	Mareike Wurdack, Thomas Schmitt	SCHMITT/Würzburg
CHRY052		Hedychrum gerstaeckeri	Kaiserstuhl	female	Parasitoid	HYMw	Hedychrum gerstaeckeri_female	2006-09-11	Mareike Wurdack, Thomas Schmitt	SCHMITT/Würzburg
CHRY058		Hedychrum gerstaeckeri	Kaiserstuhl	female	Parasitoid	HYMw	Hedychrum gerstaeckeri_female	2006-09-11	Mareike Wurdack, Thomas Schmitt	SCHMITT/Würzburg
CHRY060		Hedychrum gerstaeckeri	Kaiserstuhl	female	Parasitoid	HYMw	Hedychrum gerstaeckeri_female	2006-09-11	Mareike Wurdack, Thomas Schmitt	SCHMITT/Würzburg
CHRY067	ON_1795	Hedychrum gerstaeckeri	Kaiserstuhl	male	Parasitoid	HYMw	Hedychrum gerstaeckeri_male	2006-07-11	Mareike Wurdack, Thomas Schmitt	NIEHUIS/Freiburg
CHRY071		Hedychrum gerstaeckeri	Kaiserstuhl	female	Parasitoid	HYMw	Hedychrum gerstaeckeri_female	2006-09-11	Mareike Wurdack, Thomas Schmitt	SCHMITT/Würzburg
CHRY072		Hedychrum gerstaeckeri	Kaiserstuhl	female	Parasitoid	HYMw	Hedychrum gerstaeckeri_female	2007-07-17	Mareike Wurdack, Thomas Schmitt	SCHMITT/Würzburg
CHRY075	ON_1799	Hedychrum gerstaeckeri	Kaiserstuhl	female	Parasitoid	HYMw	Hedychrum gerstaeckeri_female	2006-09-11	Mareike Wurdack, Thomas Schmitt	NIEHUIS/Freiburg
CHRY076	ON_1800	Hedychrum gerstaeckeri	Kaiserstuhl	female	Parasitoid	HYMw	Hedychrum gerstaeckeri_female	2007-07-17	Mareike Wurdack, Thomas Schmitt	NIEHUIS/Freiburg
CHRY079		Hedychrum rutilans	Kaiserstuhl	female	Parasitoid	HYMw	Hedychrum rutilans_female	2006-07-11	Mareike Wurdack, Thomas Schmitt	SCHMITT/Würzburg
CHRY088		Hedychrum rutilans	Kaiserstuhl	female	Parasitoid	HYMw	Hedychrum rutilans_female	2006-09-11	Mareike Wurdack, Thomas Schmitt	SCHMITT/Würzburg
CHRY107		Hedychrum rutilans	Kaiserstuhl	male	Parasitoid	HYMw	Hedychrum rutilans_male	2008-06-08	Mareike Wurdack, Thomas Schmitt	SCHMITT/Würzburg
CHRY158		Hedychrum gerstaeckeri	Kaiserstuhl	female	Parasitoid	HYMw	Hedychrum gerstaeckeri_female	2007-08-06	Mareike Wurdack, Thomas Schmitt	SCHMITT/Würzburg
CHRY159		Hedychrum gerstaeckeri	Kaiserstuhl	female	Parasitoid	HYMw	Hedychrum gerstaeckeri_female	2007-08-06	Mareike Wurdack, Thomas Schmitt	SCHMITT/Würzburg
CHRY166		Hedychrum gerstaeckeri	Kaiserstuhl	male	Parasitoid	HYMw	Hedychrum gerstaeckeri_male	2007-05-25	Mareike Wurdack, Thomas Schmitt	SCHMITT/Würzburg
CHRY216	ON_1809	Hedychrum rutilans	Kaiserstuhl	female	Parasitoid	HYMw	Hedychrum rutilans_female	2008-09-02	Mareike Wurdack, Thomas Schmitt	NIEHUIS/Freiburg
CHRY227	ON_1818	Hedychrum rutilans	Kaiserstuhl	female	Parasitoid	HYMw	Hedychrum rutilans_female	2008-08-26	Mareike Wurdack, Thomas Schmitt	NIEHUIS/Freiburg
CHRY232	ON_1823	Hedychrum rutilans	Kaiserstuhl	male	Parasitoid	HYMw	Hedychrum rutilans_male	2008-08-26	Mareike Wurdack, Thomas Schmitt	NIEHUIS/Freiburg
CHRY253	ON_1844	Hedychrum rutilans	Kaiserstuhl	male	Parasitoid	HYMw	Hedychrum rutilans_male	2005-06-27	Thomas Schmitt	NIEHUIS/Freiburg
CHRY254	ON_1845	Hedychrum rutilans	Kaiserstuhl	female	Parasitoid	HYMw	Hedychrum rutilans_female	2005-06-27	Thomas Schmitt	NIEHUIS/Freiburg
CHRY257	ON_1848	Hedychrum rutilans	Kaiserstuhl	male	Parasitoid	HYMw	Hedychrum rutilans_male	2005-06-27	Thomas Schmitt	NIEHUIS/Freiburg
CHRY259	ON_1850	Hedychrum rutilans	Kaiserstuhl	male	Parasitoid	HYMw	Hedychrum rutilans_male	2005-06-27	Thomas Schmitt	NIEHUIS/Freiburg
CHRY281	ON_1871	Hedychrum gerstaeckeri	Kaiserstuhl	male	Parasitoid	HYMw	Hedychrum gerstaeckeri_male	2009-09-06	Mareike Wurdack, Thomas Schmitt	NIEHUIS/Freiburg
CHRY283	ON_1873	Hedychrum gerstaeckeri	Kaiserstuhl	male	Parasitoid	HYMw	Hedychrum gerstaeckeri_male	2009-09-06	Mareike Wurdack, Thomas Schmitt	NIEHUIS/Freiburg
CHRY286	ON_1875	Hedychrum rutilans	Kaiserstuhl	female	Parasitoid	HYMw	Hedychrum rutilans_female	2008-08-26	Mareike Wurdack, Thomas Schmitt	NIEHUIS/Freiburg
CHRY287	ON_1876	Hedychrum rutilans	Kaiserstuhl	female	Parasitoid	HYMw	Hedychrum rutilans_female	2009-07-16	Mareike Wurdack, Thomas Schmitt	NIEHUIS/Freiburg
CHRY293	ON_1882	Hedychrum gerstaeckeri	Kaiserstuhl	female	Parasitoid	HYMw	Hedychrum gerstaeckeri_female	2009-07-16	Mareike Wurdack, Thomas Schmitt	NIEHUIS/Freiburg
CHRY304	ON_1893	Hedychrum rutilans	Kaiserstuhl	male	Parasitoid	HYMw	Hedychrum rutilans_male	2009-07-31	Mareike Wurdack, Thomas Schmitt	NIEHUIS/Freiburg
CHRY308	ON_1897	Hedychrum gerstaeckeri	Kaiserstuhl	female	Parasitoid	HYMw	Hedychrum gerstaeckeri_female	2009-07-31	Mareike Wurdack, Thomas Schmitt	NIEHUIS/Freiburg
CHRY312	ON_1901	Hedychrum rutilans	Kaiserstuhl	male	Parasitoid	HYMw	Hedychrum rutilans_male	2009-07-31	Mareike Wurdack, Thomas Schmitt	NIEHUIS/Freiburg
CHRY313	ON_1902	Hedychrum gerstaeckeri	Kaiserstuhl	male	Parasitoid	HYMw	Hedychrum gerstaeckeri_male	2005-08-12	Mareike Wurdack, Thomas Schmitt	NIEHUIS/Freiburg
CHRY318	ON_1907	Hedychrum rutilans	Kaiserstuhl	female	Parasitoid	HYMw	Hedychrum rutilans_female	2005-08-12	Mareike Wurdack, Thomas Schmitt	NIEHUIS/Freiburg
CHRY325	ON_1914	Hedychrum rutilans	Kaiserstuhl	female	Parasitoid	HYMw	Hedychrum rutilans_female	2005-07-16	Mareike Wurdack, Thomas Schmitt	NIEHUIS/Freiburg
CHRY327	ON_1916	Hedychrum gerstaeckeri	Kaiserstuhl	male	Parasitoid	HYMw	Hedychrum gerstaeckeri_male	2005-07-16	Mareike Wurdack, Thomas Schmitt	NIEHUIS/Freiburg
CHRY335	ON_1924	Hedychrum gerstaeckeri	Kaiserstuhl	male	Parasitoid	HYMw	Hedychrum gerstaeckeri_male	2005-07-16	Mareike Wurdack, Thomas Schmitt	NIEHUIS/Freiburg
CHRY336	ON_1925	Hedychrum rutilans	Kaiserstuhl	female	Parasitoid	HYMw	Hedychrum rutilans_female	2005-07-16	Mareike Wurdack, Thomas Schmitt	NIEHUIS/Freiburg
CHRY346	ON_1935	Hedychrum rutilans	Kaiserstuhl	female	Parasitoid	HYMw	Hedychrum rutilans_female	2005-07-16	Mareike Wurdack, Thomas Schmitt	NIEHUIS/Freiburg
CHRY350	ON_1940	Hedychrum rutilans	Kaiserstuhl	female	Parasitoid	HYMw	Hedychrum rutilans_female	2005-07-16	Mareike Wurdack, Thomas Schmitt	NIEHUIS/Freiburg
CHRY361	ON_1951	Hedychrum rutilans	Kaiserstuhl	male	Parasitoid	HYMw	Hedychrum rutilans_male	2005-08-17	Mareike Wurdack, Thomas Schmitt	NIEHUIS/Freiburg
CHRY370	ON_1959	Hedychrum gerstaeckeri	Kaiserstuhl	female	Parasitoid	HYMw	Hedychrum gerstaeckeri_female	2005-08-17	Mareike Wurdack, Thomas Schmitt	NIEHUIS/Freiburg
CHRY389	ON_1978	Hedychrum gerstaeckeri	Kaiserstuhl	male	Parasitoid	HYMw	Hedychrum gerstaeckeri_male	2010-06-23	Mareike Wurdack, Thomas Schmitt	NIEHUIS/Freiburg
CHRY403	ON_1992	Hedychrum gerstaeckeri	Kaiserstuhl	male	Parasitoid	HYMw	Hedychrum gerstaeckeri_male	2010-06-21	Mareike Wurdack, Thomas Schmitt	NIEHUIS/Freiburg
CHRY423	ON_2012	Hedychrum gerstaeckeri	Kaiserstuhl	female	Parasitoid	HYMw	Hedychrum gerstaeckeri_female	2010-06-23	Mareike Wurdack, Thomas Schmitt	NIEHUIS/Freiburg
CHRY438	ON_2027	Hedychrum gerstaeckeri	Kaiserstuhl	male	Parasitoid	HYMw	Hedychrum gerstaeckeri_male	2010-07-02	Mareike Wurdack, Thomas Schmitt	NIEHUIS/Freiburg
CHRY633	ON_2379	Hedychrum gerstaeckeri	Kaiserstuhl	male	Parasitoid	HYMw	Hedychrum gerstaeckeri_male	2011-06-21	Mareike Wurdack, Thomas Schmitt	NIEHUIS/Freiburg
CHRY658	ON_2395	Hedychrum rutilans	Kaiserstuhl	male	Parasitoid	HYMw	Hedychrum rutilans_male	2011-08-31	Mareike Wurdack, Thomas Schmitt	NIEHUIS/Freiburg
CHRY666	ON_2403	Hedychrum rutilans	Kaiserstuhl	female	Parasitoid	HYMw	Hedychrum rutilans_female	2011-08-30	Mareike Wurdack, Thomas Schmitt	NIEHUIS/Freiburg
CHRY672	ON_2409	Hedychrum rutilans	Kaiserstuhl	female	Parasitoid	HYMw	Hedychrum rutilans_female	2011-08-30	Mareike Wurdack, Thomas Schmitt	NIEHUIS/Freiburg
CHRY673	ON_2410	Hedychrum rutilans	Kaiserstuhl	male	Parasitoid	HYMw	Hedychrum rutilans_male	2011-08-31	Mareike Wurdack, Thomas Schmitt	NIEHUIS/Freiburg
CHRY680	ON_2417	Hedychrum rutilans	Kaiserstuhl	male	Parasitoid	HYMw	Hedychrum rutilans_male	2010-07-14	Mareike Wurdack, Thomas Schmitt	NIEHUIS/Freiburg
CHRY681	ON_2418	Hedychrum gerstaeckeri	Kaiserstuhl	male	Parasitoid	HYMw	Hedychrum gerstaeckeri_male	2010-07-14	Mareike Wurdack, Thomas Schmitt	NIEHUIS/Freiburg
CHRY685	ON_2422	Hedychrum rutilans	Kaiserstuhl	male	Parasitoid	HYMw	Hedychrum rutilans_male	2010-07-14	Mareike Wurdack, Thomas Schmitt	NIEHUIS/Freiburg
CHRY688	ON_2425	Hedychrum rutilans	Kaiserstuhl	male	Parasitoid	HYMw	Hedychrum rutilans_male	2010-07-14	Mareike Wurdack, Thomas Schmitt	NIEHUIS/Freiburg
CHRY692	ON_2429	Hedychrum gerstaeckeri	Kaiserstuhl	female	Parasitoid	HYMw	Hedychrum gerstaeckeri_female	2010-07-14	Mareike Wurdack, Thomas Schmitt	NIEHUIS/Freiburg
CHRY695	ON_2432	Hedychrum gerstaeckeri	Kaiserstuhl	male	Parasitoid	HYMw	Hedychrum gerstaeckeri_male	2010-07-14	Mareike Wurdack, Thomas Schmitt	NIEHUIS/Freiburg
CHRY707	ON_2444	Hedychrum rutilans	Kaiserstuhl	male	Parasitoid	HYMw	Hedychrum rutilans_male	2010-07-14	Mareike Wurdack, Thomas Schmitt	NIEHUIS/Freiburg
CHRY708	ON_2445	Hedychrum gerstaeckeri	Kaiserstuhl	male	Parasitoid	HYMw	Hedychrum gerstaeckeri_male	2010-07-14	Mareike Wurdack, Thomas Schmitt	NIEHUIS/Freiburg
ON_0548		Hedychrum nobile	Kapsweyer (2km SSW; Sandbuckel)	female	Parasitoid	COLw	Hedychrum nobile_female	2009-06-27	Oliver Niehuis, Manfred Niehuis	NIEHUIS/Freiburg
ON_0549		Hedychrum nobile	Kapsweyer (2km SSW; Sandbuckel)	female	Parasitoid	COLw	Hedychrum nobile_female	2009-06-27	Oliver Niehuis, Manfred Niehuis	NIEHUIS/Freiburg
ON_0551		Hedychrum nobile	Kapsweyer (2km SSW; Sandbuckel)	male	Parasitoid	COLw	Hedychrum nobile_male	2009-06-27	Oliver Niehuis, Manfred Niehuis	NIEHUIS/Freiburg
ON_0552		Hedychrum nobile	Kapsweyer (2km SSW; Sandbuckel)	male	Parasitoid	COLw	Hedychrum nobile_male	2009-06-27	Oliver Niehuis, Manfred Niehuis	NIEHUIS/Freiburg
ON_0553		Hedychrum nobile	Kapsweyer (2km SSW; Sandbuckel)	female	Parasitoid	COLw	Hedychrum nobile_female	2009-06-27	Oliver Niehuis, Manfred Niehuis	NIEHUIS/Freiburg
ON_0555		Hedychrum nobile	Kapsweyer (2km SSW; Sandbuckel)	female	Parasitoid	COLw	Hedychrum nobile_female	2009-06-27	Oliver Niehuis, Manfred Niehuis	NIEHUIS/Freiburg
ON_0556		Hedychrum nobile	Kapsweyer (2km SSW; Sandbuckel)	male	Parasitoid	COLw	Hedychrum nobile_male	2009-06-27	Oliver Niehuis, Manfred Niehuis	NIEHUIS/Freiburg
ON_0557		Hedychrum nobile	Kapsweyer (2km SSW; Sandbuckel)	female	Parasitoid	COLw	Hedychrum nobile_female	2009-06-27	Oliver Niehuis, Manfred Niehuis	NIEHUIS/Freiburg
ON_0559		Hedychrum nobile	Kapsweyer (2km SSW; Sandbuckel)	female	Parasitoid	COLw	Hedychrum nobile_female	2009-06-27	Oliver Niehuis, Manfred Niehuis	NIEHUIS/Freiburg
ON_0561		Hedychrum nobile	Kapsweyer (2km SSW; Sandbuckel)	female	Parasitoid	COLw	Hedychrum nobile_female	2009-06-27	Oliver Niehuis, Manfred Niehuis	NIEHUIS/Freiburg
ON_0564		Hedychrum nobile	Kapsweyer (2km SSW; Sandbuckel)	female	Parasitoid	COLw	Hedychrum nobile_female	2009-06-27	Oliver Niehuis, Manfred Niehuis	NIEHUIS/Freiburg
ON_0565		Hedychrum nobile	Kapsweyer (2km SSW; Sandbuckel)	female	Parasitoid	COLw	Hedychrum nobile_female	2009-06-27	Oliver Niehuis, Manfred Niehuis	NIEHUIS/Freiburg
ON_0566		Hedychrum nobile	Kapsweyer (2km SSW; Sandbuckel)	female	Parasitoid	COLw	Hedychrum nobile_female	2009-06-27	Oliver Niehuis, Manfred Niehuis	NIEHUIS/Freiburg
ON_0567		Hedychrum nobile	Kapsweyer (2km SSW; Sandbuckel)	male	Parasitoid	COLw	Hedychrum nobile_male	2009-06-27	Oliver Niehuis, Manfred Niehuis	NIEHUIS/Freiburg
ON_0568		Cerceris arenaria	Kapsweyer (2km SSW; Sandbuckel)	female	Host	COLw	Cerceris arenaria_female	2009-06-27	Oliver Niehuis, Manfred Niehuis	NIEHUIS/Freiburg
ON_0569		Cerceris arenaria	Kapsweyer (2km SSW; Sandbuckel)	female	Host	COLw	Cerceris arenaria_female	2009-06-27	Oliver Niehuis, Manfred Niehuis	NIEHUIS/Freiburg
ON_0570		Cerceris arenaria	Kapsweyer (2km SSW; Sandbuckel)	female	Host	COLw	Cerceris arenaria_female	2009-06-27	Oliver Niehuis, Manfred Niehuis	NIEHUIS/Freiburg
ON_0571		Cerceris arenaria	Kapsweyer (2km SSW; Sandbuckel)	female	Host	COLw	Cerceris arenaria_female	2009-06-27	Oliver Niehuis, Manfred Niehuis	NIEHUIS/Freiburg
ON_0572		Cerceris arenaria	Kapsweyer (2km SSW; Sandbuckel)	female	Host	COLw	Cerceris arenaria_female	2009-06-27	Oliver Niehuis, Manfred Niehuis	NIEHUIS/Freiburg
ON_0573		Cerceris arenaria	Kapsweyer (2km SSW; Sandbuckel)	male	Host	COLw	Cerceris arenaria_male	2009-06-27	Oliver Niehuis, Manfred Niehuis	NIEHUIS/Freiburg
ON_0574		Cerceris arenaria	Kapsweyer (2km SSW; Sandbuckel)	male	Host	COLw	Cerceris arenaria_male	2009-06-27	Oliver Niehuis, Manfred Niehuis	NIEHUIS/Freiburg
ON_0575		Cerceris arenaria	Kapsweyer (2km SSW; Sandbuckel)	male	Host	COLw	Cerceris arenaria_male	2009-06-27	Oliver Niehuis, Manfred Niehuis	NIEHUIS/Freiburg
ON_0577		Cerceris arenaria	Kapsweyer (2km SSW; Sandbuckel)	female	Host	COLw	Cerceris arenaria_female	2009-06-27	Oliver Niehuis, Manfred Niehuis	NIEHUIS/Freiburg
ON_0578		Cerceris arenaria	Kapsweyer (2km SSW; Sandbuckel)	male	Host	COLw	Cerceris arenaria_male	2009-06-27	Oliver Niehuis, Manfred Niehuis	NIEHUIS/Freiburg
ON_0579		Cerceris arenaria	Kapsweyer (2km SSW; Sandbuckel)	male	Host	COLw	Cerceris arenaria_male	2009-06-27	Oliver Niehuis, Manfred Niehuis	NIEHUIS/Freiburg
ON_0580		Cerceris arenaria	Kapsweyer (2km SSW; Sandbuckel)	male	Host	COLw	Cerceris arenaria_male	2009-06-27	Oliver Niehuis, Manfred Niehuis	NIEHUIS/Freiburg
ON_0581		Cerceris arenaria	Kapsweyer (2km SSW; Sandbuckel)	male	Host	COLw	Cerceris arenaria_male	2009-06-27	Oliver Niehuis, Manfred Niehuis	NIEHUIS/Freiburg
ON_0582		Cerceris arenaria	Kapsweyer (2km SSW; Sandbuckel)	female	Host	COLw	Cerceris arenaria_female	2009-06-27	Oliver Niehuis, Manfred Niehuis	NIEHUIS/Freiburg
ON_0583		Cerceris arenaria	Kapsweyer (2km SSW; Sandbuckel)	male	Host	COLw	Cerceris arenaria_male	2009-06-27	Oliver Niehuis, Manfred Niehuis	NIEHUIS/Freiburg
ON_0584		Cerceris arenaria	Kapsweyer (2km SSW; Sandbuckel)	male	Host	COLw	Cerceris arenaria_male	2009-06-27	Oliver Niehuis, Manfred Niehuis	NIEHUIS/Freiburg
ON_0585		Cerceris arenaria	Kapsweyer (2km SSW; Sandbuckel)	male	Host	COLw	Cerceris arenaria_male	2009-06-27	Oliver Niehuis, Manfred Niehuis	NIEHUIS/Freiburg
ON_0586		Cerceris arenaria	Kapsweyer (2km SSW; Sandbuckel)	female	Host	COLw	Cerceris arenaria_female	2009-06-27	Oliver Niehuis, Manfred Niehuis	NIEHUIS/Freiburg
ON_0587		Cerceris arenaria	Kapsweyer (2km SSW; Sandbuckel)	male	Host	COLw	Cerceris arenaria_male	2009-06-27	Oliver Niehuis, Manfred Niehuis	NIEHUIS/Freiburg
ON_0600		Hedychrum niemelai	Eisenberg	female	Parasitoid	COLw	Hedychrum niemelai_female	2009-06-28	Oliver Niehuis	NIEHUIS/Freiburg
ON_0646		Hedychrum niemelai	Landau in der Pfalz (Ebenberg)	female	Parasitoid	COLw	Hedychrum niemelai_female	2009-07-27	Oliver Niehuis	NIEHUIS/Freiburg
ON_0670		Hedychrum nobile	Kapsweyer (2km SSW; Sandbuckel)	male	Parasitoid	COLw	Hedychrum nobile_male	2009-07-28	Manfred Niehuis	NIEHUIS/Freiburg
ON_0675		Hedychrum nobile	Kapsweyer (2km SSW; Sandbuckel)	female	Parasitoid	COLw	Hedychrum nobile_female	2009-07-28	Manfred Niehuis	NIEHUIS/Freiburg
ON_0683		Hedychrum nobile	Kapsweyer (2km SSW; Sandbuckel)	male	Parasitoid	COLw	Hedychrum nobile_male	2009-07-28	Manfred Niehuis	NIEHUIS/Freiburg
ON_0684		Hedychrum nobile	Kapsweyer (2km SSW; Sandbuckel)	male	Parasitoid	COLw	Hedychrum nobile_male	2009-07-28	Manfred Niehuis	NIEHUIS/Freiburg
ON_0685		Hedychrum nobile	Kapsweyer (2km SSW; Sandbuckel)	male	Parasitoid	COLw	Hedychrum nobile_male	2009-07-28	Manfred Niehuis	NIEHUIS/Freiburg
ON_0686		Hedychrum nobile	Kapsweyer (2km SSW; Sandbuckel)	male	Parasitoid	COLw	Hedychrum nobile_male	2009-07-28	Manfred Niehuis	NIEHUIS/Freiburg
ON_0687		Hedychrum nobile	Kapsweyer (2km SSW; Sandbuckel)	male	Parasitoid	COLw	Hedychrum nobile_male	2009-07-28	Manfred Niehuis	NIEHUIS/Freiburg
ON_0688		Hedychrum nobile	Kapsweyer (2km SSW; Sandbuckel)	male	Parasitoid	COLw	Hedychrum nobile_male	2009-07-28	Manfred Niehuis	NIEHUIS/Freiburg
ON_0691		Hedychrum nobile	Kapsweyer (2km SSW; Sandbuckel)	female	Parasitoid	COLw	Hedychrum nobile_female	2009-07-28	Manfred Niehuis	NIEHUIS/Freiburg
ON_0697		Hedychrum nobile	Kapsweyer (2km SSW; Sandbuckel)	female	Parasitoid	COLw	Hedychrum nobile_female	2009-07-28	Manfred Niehuis	NIEHUIS/Freiburg
ON_0699		Hedychrum nobile	Kapsweyer (2km SSW; Sandbuckel)	male	Parasitoid	COLw	Hedychrum nobile_male	2009-07-28	Manfred Niehuis	NIEHUIS/Freiburg
ON_0700		Hedychrum nobile	Kapsweyer (2km SSW; Sandbuckel)	male	Parasitoid	COLw	Hedychrum nobile_male	2009-07-28	Manfred Niehuis	NIEHUIS/Freiburg
ON_0702		Hedychrum nobile	Kapsweyer (2km SSW; Sandbuckel)	male	Parasitoid	COLw	Hedychrum nobile_male	2009-07-28	Manfred Niehuis	NIEHUIS/Freiburg
ON_1310		Hedychrum chalybaeum	Guntersblum	female	Parasitoid	COLw	Hedychrum chalybaeum_female	2011-07-05	Oliver Niehuis	ZFMK/Bonn
ON_1311		Hedychrum chalybaeum	Guntersblum	female	Parasitoid	COLw	Hedychrum chalybaeum_female	2011-07-05	Oliver Niehuis	ZFMK/Bonn
ON_1312		Hedychrum chalybaeum	Guntersblum	male	Parasitoid	COLw	Hedychrum chalybaeum_male	2011-07-05	Oliver Niehuis	ZFMK/Bonn
ON_1313		Hedychrum chalybaeum	Guntersblum	female	Parasitoid	COLw	Hedychrum chalybaeum_female	2011-07-05	Oliver Niehuis	ZFMK/Bonn
ON_1314		Hedychrum chalybaeum	Guntersblum	female	Parasitoid	COLw	Hedychrum chalybaeum_female	2011-07-05	Oliver Niehuis	ZFMK/Bonn
ON_1315		Hedychrum chalybaeum	Guntersblum	male	Parasitoid	COLw	Hedychrum chalybaeum_male	2011-07-05	Oliver Niehuis	ZFMK/Bonn
ON_1316		Hedychrum chalybaeum	Guntersblum	female	Parasitoid	COLw	Hedychrum chalybaeum_female	2011-07-05	Oliver Niehuis	ZFMK/Bonn
ON_1317		Hedychrum chalybaeum	Guntersblum	female	Parasitoid	COLw	Hedychrum chalybaeum_female	2011-07-05	Oliver Niehuis	ZFMK/Bonn
ON_1318		Hedychrum chalybaeum	Guntersblum	female	Parasitoid	COLw	Hedychrum chalybaeum_female	2011-07-05	Oliver Niehuis	ZFMK/Bonn
ON_1319		Hedychrum chalybaeum	Guntersblum	female	Parasitoid	COLw	Hedychrum chalybaeum_female	2011-07-05	Oliver Niehuis	ZFMK/Bonn
ON_1320		Hedychrum chalybaeum	Guntersblum	male	Parasitoid	COLw	Hedychrum chalybaeum_male	2011-07-05	Oliver Niehuis	ZFMK/Bonn
ON_1321		Hedychrum chalybaeum	Guntersblum	male	Parasitoid	COLw	Hedychrum chalybaeum_male	2011-07-05	Oliver Niehuis	ZFMK/Bonn
ON_1322		Hedychrum chalybaeum	Guntersblum	male	Parasitoid	COLw	Hedychrum chalybaeum_male	2011-07-05	Oliver Niehuis	ZFMK/Bonn
ON_1323		Hedychrum chalybaeum	Guntersblum	male	Parasitoid	COLw	Hedychrum chalybaeum_male	2011-07-05	Oliver Niehuis	ZFMK/Bonn
ON_1324		Hedychrum chalybaeum	Guntersblum	female	Parasitoid	COLw	Hedychrum chalybaeum_female	2011-07-05	Oliver Niehuis	ZFMK/Bonn
ON_1325		Hedychrum chalybaeum	Guntersblum	male	Parasitoid	COLw	Hedychrum chalybaeum_male	2011-07-05	Oliver Niehuis	ZFMK/Bonn
ON_1326		Hedychrum chalybaeum	Guntersblum	male	Parasitoid	COLw	Hedychrum chalybaeum_male	2011-07-05	Oliver Niehuis	ZFMK/Bonn
ON_1327		Hedychrum chalybaeum	Guntersblum	male	Parasitoid	COLw	Hedychrum chalybaeum_male	2011-07-05	Oliver Niehuis	ZFMK/Bonn
ON_1328		Hedychrum chalybaeum	Guntersblum	male	Parasitoid	COLw	Hedychrum chalybaeum_male	2011-07-05	Oliver Niehuis	ZFMK/Bonn
ON_1329		Cerceris interrupta	Guntersblum	male	Host	COLw	Cerceris interrupta_male	2011-07-05	Oliver Niehuis	ZFMK/Bonn
ON_1331		Cerceris interrupta	Guntersblum	female	Host	COLw	Cerceris interrupta_female	2011-07-05	Oliver Niehuis	ZFMK/Bonn
ON_1333		Cerceris interrupta	Guntersblum	female	Host	COLw	Cerceris interrupta_female	2011-07-05	Oliver Niehuis	ZFMK/Bonn
ON_1334		Cerceris interrupta	Guntersblum	female	Host	COLw	Cerceris interrupta_female	2011-07-05	Oliver Niehuis	ZFMK/Bonn
ON_1336		Cerceris interrupta	Guntersblum	male	Host	COLw	Cerceris interrupta_male	2011-07-05	Oliver Niehuis	ZFMK/Bonn
ON_1339		Hedychrum niemelai	Guntersblum	female	Parasitoid	COLw	Hedychrum niemelai_female	2011-07-05	Oliver Niehuis	ZFMK/Bonn
ON_1341		Hedychrum niemelai	Guntersblum	female	Parasitoid	COLw	Hedychrum niemelai_female	2011-07-05	Oliver Niehuis	ZFMK/Bonn
ON_1343		Cerceris interrupta	Guntersblum	female	Host	COLw	Cerceris interrupta_female	2011-07-05	Oliver Niehuis	ZFMK/Bonn
ON_1550		Hedychrum niemelai	Albersweiler	male	Parasitoid	COLw	Hedychrum niemelai_male	2011-06-05	Oliver Niehuis	ZFMK/Bonn
ON_1562		Hedychrum niemelai	Albersweiler	male	Parasitoid	COLw	Hedychrum niemelai_male	2011-06-05	Oliver Niehuis	ZFMK/Bonn
ON_3079		Hedychrum niemelai	Guntersblum	female	Parasitoid	COLw	Hedychrum niemelai_female	2012-07-24	Oliver Niehuis, Ruth Castillo	ZFMK/Bonn
ON_3081		Cerceris interrupta	Guntersblum	male	Host	COLw	Cerceris interrupta_male	2012-07-24	Oliver Niehuis, Ruth Castillo	ZFMK/Bonn
ON_3086		Cerceris interrupta	Guntersblum	male	Host	COLw	Cerceris interrupta_male	2012-07-24	Oliver Niehuis, Ruth Castillo	ZFMK/Bonn
ON_3099		Hedychrum niemelai	Guntersblum	female	Parasitoid	COLw	Hedychrum niemelai_female	2012-07-24	Oliver Niehuis, Ruth Castillo	ZFMK/Bonn
ON_3105		Hedychrum niemelai	Eisenberg	female	Parasitoid	COLw	Hedychrum niemelai_female	2012-07-07	Oliver Niehuis	ZFMK/Bonn
ON_3221		Hedychrum niemelai	Osthofen	male	Parasitoid	COLw	Hedychrum niemelai_male	2012-07-25	Oliver Niehuis	ZFMK/Bonn
ON_3232		Hedychrum niemelai	Schwegenheim	female	Parasitoid	COLw	Hedychrum niemelai_female	2012-07-07	Manfred Niehuis	NIEHUIS/Freiburg
ON_3281		Hedychrum niemelai	Osthofen	male	Parasitoid	COLw	Hedychrum niemelai_male	2012-06-21	Oliver Niehuis, Ruth Castillo	ZFMK/Bonn
ON_3292		Hedychrum niemelai	Osthofen	male	Parasitoid	COLw	Hedychrum niemelai_male	2012-06-21	Oliver Niehuis, Ruth Castillo	ZFMK/Bonn
ON_3309		Hedychrum niemelai	Osthofen	male	Parasitoid	COLw	Hedychrum niemelai_male	2012-06-21	Oliver Niehuis, Ruth Castillo	ZFMK/Bonn
ON_3353		Hedychrum niemelai	Alsheim	female	Parasitoid	COLw	Hedychrum niemelai_female	2012-07-24	Oliver Niehuis, Ruth Castillo	ZFMK/Bonn
ON_5415		Hedychrum niemelai	Osthofen	male	Parasitoid	COLw	Hedychrum niemelai_male	2013-07-01	Oliver Niehuis	ZFMK/Bonn
ON_5941		Hedychrum niemelai	Osthofen	male	Parasitoid	COLw	Hedychrum niemelai_male	2013-07-01	Oliver Niehuis	ZFMK/Bonn
ON_5944		Hedychrum niemelai	Osthofen	male	Parasitoid	COLw	Hedychrum niemelai_male	2013-07-01	Oliver Niehuis	ZFMK/Bonn
ON_5947		Hedychrum niemelai	Osthofen	female	Parasitoid	COLw	Hedychrum niemelai_female	2013-07-01	Oliver Niehuis	ZFMK/Bonn
ON_7118		Hedychrum niemelai	Osthofen	female	Parasitoid	COLw	Hedychrum niemelai_female	2014-06-19	Oliver Niehuis	ZFMK/Bonn
ON_7126		Hedychrum niemelai	Bechtheim (westl.)	male	Parasitoid	COLw	Hedychrum niemelai_male	2014-06-19	Oliver Niehuis	ZFMK/Bonn
ON_7288		Cerceris interrupta	Guntersblum	female	Host	COLw	Cerceris interrupta_female	2014-07-03	Oliver Niehuis	ZFMK/Bonn
ON_7289		Cerceris interrupta	Guntersblum	female	Host	COLw	Cerceris interrupta_female	2014-07-03	Oliver Niehuis	ZFMK/Bonn
ON_7292		Cerceris interrupta	Guntersblum	male	Host	COLw	Cerceris interrupta_male	2014-07-03	Oliver Niehuis	ZFMK/Bonn
ON_7294		Cerceris interrupta	Guntersblum	female	Host	COLw	Cerceris interrupta_female	2014-07-03	Oliver Niehuis	ZFMK/Bonn
ON_7301		Cerceris interrupta	Guntersblum	female	Host	COLw	Cerceris interrupta_female	2014-07-03	Oliver Niehuis	ZFMK/Bonn
ON_7304		Cerceris interrupta	Guntersblum	male	Host	COLw	Cerceris interrupta_male	2014-07-03	Oliver Niehuis	ZFMK/Bonn
ON_7681		Philanthus triangulum	Ihringen	male	Host	HYMw	Philanthus triangulum_male	2008-08-26	Mareike Wurdack, Thomas Schmitt	NIEHUIS/Freiburg
ON_7682		Philanthus triangulum	Ihringen	male	Host	HYMw	Philanthus triangulum_male	2008-08-26	Mareike Wurdack, Thomas Schmitt	NIEHUIS/Freiburg
ON_7683		Philanthus triangulum	Ihringen	female	Host	HYMw	Philanthus triangulum_female	2008-08-26	Mareike Wurdack, Thomas Schmitt	NIEHUIS/Freiburg
ON_7684		Philanthus triangulum	Ihringen	female	Host	HYMw	Philanthus triangulum_female	2008-09-02	Mareike Wurdack, Thomas Schmitt	NIEHUIS/Freiburg
PHIC004		Philanthus coronatus	Ihringen	female	Host	HYMw	Philanthus coronatus_female	NA	Mareike Wurdack, Thomas Schmitt	SCHMITT/Würzburg
PHIC005		Philanthus coronatus	Ihringen	female	Host	HYMw	Philanthus coronatus_female	NA	Mareike Wurdack, Thomas Schmitt	SCHMITT/Würzburg
PHIC006		Philanthus coronatus	Ihringen	female	Host	HYMw	Philanthus coronatus_female	NA	Mareike Wurdack, Thomas Schmitt	SCHMITT/Würzburg
PHIC007		Philanthus coronatus	Ihringen	female	Host	HYMw	Philanthus coronatus_female	NA	Mareike Wurdack, Thomas Schmitt	SCHMITT/Würzburg
PHIC008		Philanthus coronatus	Ihringen	female	Host	HYMw	Philanthus coronatus_female	NA	Mareike Wurdack, Thomas Schmitt	SCHMITT/Würzburg
PHIC010		Philanthus coronatus	Ihringen	male	Host	HYMw	Philanthus coronatus_male	NA	Mareike Wurdack, Thomas Schmitt	SCHMITT/Würzburg
PHIC012		Philanthus coronatus	Ihringen	male	Host	HYMw	Philanthus coronatus_male	NA	Mareike Wurdack, Thomas Schmitt	SCHMITT/Würzburg
PHIC013		Philanthus coronatus	Ihringen	male	Host	HYMw	Philanthus coronatus_male	NA	Mareike Wurdack, Thomas Schmitt	SCHMITT/Würzburg
PHIC014		Philanthus coronatus	Ihringen	male	Host	HYMw	Philanthus coronatus_male	NA	Mareike Wurdack, Thomas Schmitt	SCHMITT/Würzburg
PHIC015		Philanthus coronatus	Ihringen	male	Host	HYMw	Philanthus coronatus_male	NA	Mareike Wurdack, Thomas Schmitt	SCHMITT/Würzburg
PHIC016		Philanthus coronatus	Ihringen	male	Host	HYMw	Philanthus coronatus_male	NA	Mareike Wurdack, Thomas Schmitt	SCHMITT/Würzburg
PHIC017		Philanthus coronatus	Ihringen	male	Host	HYMw	Philanthus coronatus_male	NA	Mareike Wurdack, Thomas Schmitt	SCHMITT/Würzburg
PHIC018		Philanthus coronatus	Ihringen	male	Host	HYMw	Philanthus coronatus_male	NA	Mareike Wurdack, Thomas Schmitt	SCHMITT/Würzburg
PHIC019		Philanthus coronatus	Ihringen	male	Host	HYMw	Philanthus coronatus_male	NA	Mareike Wurdack, Thomas Schmitt	SCHMITT/Würzburg
PHIC023		Philanthus coronatus	Ihringen	male	Host	HYMw	Philanthus coronatus_male	NA	Mareike Wurdack, Thomas Schmitt	SCHMITT/Würzburg
PHIC024		Philanthus coronatus	Ihringen	male	Host	HYMw	Philanthus coronatus_male	NA	Mareike Wurdack, Thomas Schmitt	SCHMITT/Würzburg
PHIC025		Philanthus coronatus	Ihringen	male	Host	HYMw	Philanthus coronatus_male	NA	Mareike Wurdack, Thomas Schmitt	SCHMITT/Würzburg
PHIC026		Philanthus coronatus	Ihringen	male	Host	HYMw	Philanthus coronatus_male	NA	Mareike Wurdack, Thomas Schmitt	SCHMITT/Würzburg
PHIC027		Philanthus coronatus	Ihringen	male	Host	HYMw	Philanthus coronatus_male	NA	Mareike Wurdack, Thomas Schmitt	SCHMITT/Würzburg
PTRI01		Philanthus triangulum	Kaiserstuhl	female	Host	HYMw	Philanthus triangulum_female	2008-07-24	Mareike Wurdack, Thomas Schmitt	SCHMITT/Würzburg
PTRI02		Philanthus triangulum	Kaiserstuhl	female	Host	HYMw	Philanthus triangulum_female		Mareike Wurdack, Thomas Schmitt	SCHMITT/Würzburg
PTRI03		Philanthus triangulum	Kaiserstuhl	female	Host	HYMw	Philanthus triangulum_female	2008-07-24	Mareike Wurdack, Thomas Schmitt	SCHMITT/Würzburg
PTRI04		Philanthus triangulum	Kaiserstuhl	female	Host	HYMw	Philanthus triangulum_female	2009-09-06	Mareike Wurdack, Thomas Schmitt	SCHMITT/Würzburg
PTRI05		Philanthus triangulum	Kaiserstuhl	female	Host	HYMw	Philanthus triangulum_female	2009-09-06	Mareike Wurdack, Thomas Schmitt	SCHMITT/Würzburg
PTRI06		Philanthus triangulum	Kaiserstuhl	male	Host	HYMw	Philanthus triangulum_male	2011-06-28	Mareike Wurdack, Thomas Schmitt	SCHMITT/Würzburg
PTRI07		Philanthus triangulum	Kaiserstuhl	female	Host	HYMw	Philanthus triangulum_female		Thomas Schmitt	SCHMITT/Würzburg
PTRI08		Philanthus triangulum	Kaiserstuhl	male	Host	HYMw	Philanthus triangulum_male		Thomas Schmitt	SCHMITT/Würzburg
PTRI09		Philanthus triangulum	Kaiserstuhl	male	Host	HYMw	Philanthus triangulum_male		Thomas Schmitt	SCHMITT/Würzburg
PTRI10		Philanthus triangulum	Kaiserstuhl	male	Host	HYMw	Philanthus triangulum_male		Thomas Schmitt	SCHMITT/Würzburg
PTRI11		Philanthus triangulum	Kaiserstuhl	male	Host	HYMw	Philanthus triangulum_male		Thomas Schmitt	SCHMITT/Würzburg
PTRI12		Philanthus triangulum	Kaiserstuhl	male	Host	HYMw	Philanthus triangulum_male		Thomas Schmitt	SCHMITT/Würzburg
PTRI13		Philanthus triangulum	Kaiserstuhl	male	Host	HYMw	Philanthus triangulum_male		Thomas Schmitt	SCHMITT/Würzburg
PTRI14		Philanthus triangulum	Kaiserstuhl	male	Host	HYMw	Philanthus triangulum_male	2011-09-28	Mareike Wurdack, Thomas Schmitt	SCHMITT/Würzburg
PTRI15		Philanthus triangulum	Kaiserstuhl	male	Host	HYMw	Philanthus triangulum_male	2011-09-28	Mareike Wurdack, Thomas Schmitt	SCHMITT/Würzburg
PTRI16		Philanthus triangulum	Kaiserstuhl	male	Host	HYMw	Philanthus triangulum_male	2011-09-28	Mareike Wurdack, Thomas Schmitt	SCHMITT/Würzburg
PTRI17		Philanthus triangulum	Kaiserstuhl	female	Host	HYMw	Philanthus triangulum_female	2011-09-28	Mareike Wurdack, Thomas Schmitt	SCHMITT/Würzburg

## Sheet: Table_2_Suppl_Mat
	Primer name	Sequence (5'->3')	Code	*Tm		Hedychrum chalybaeum	Hedychrum gerstaeckeri	Hedychrum nobile	Hedychrum niemelai	Hedychrum rutilans
	HOG3683_01_A-F	CAG TAG GTG CGT ATG TCA GCY ATY TTC GAY TTY GAY AG	1A	76,0			2: 321	2: 321	2: 321	2: 321
	HOG3683_01_A-R	TGG TCA GTG GCT ATT CGT AAV GTR AAK GAT TCG TTG TA		74,0
	HOG2941_01_A-F	CAG TAG GTG CGT ATG TCA CAY TCY ATG ATG AAY CAR GAT C	2A	77,0		2:343	2:343	2:343	2:343	2:343
	HOG2941_01_A-R	TGG TCA GTG GCT ATT CGT YGG GCT TAT RAA RTT YGT YTC		76,0
	HOG5119_01_A-F	CAG TAG GTG CGT ATG TCA GGD ATY GTM GAR GAG AGY GT	3A	78,0		3:378	3:378	3:378	3:378	3:378
	HOG5119_01_A-R	TGG TCA GTG GCT ATT CGT TYT TCA TYT TRT CCA TGT GYT C		76,0
	HOG5694_01_A-F	CAG TAG GTG CGT ATG TCA RGA NAA YAT GRA RGT RTT CCG	4A	77,0		2:729	2:729	2:729	2:729	2:729
	HOG5694_01_A-R	TGG TCA GTG GCT ATT CGT AAR TCH GTC ATY TCC ATC AT		75,0
	HOG5742_01_A-F	CAG TAG GTG CGT ATG TCA GCW TGY CTT CAR CAA TGG AT	5A	77,0				2:344
	HOG5742_01_A-R	TGG TCA GTG GCT ATT CGT GAG CRT TTT GAA TRA ATA TYA CYC T		76,0
	HOG5592_1_2-F	CAG TAG GTG CGT ATG TCA AAY TRA ATA AAG ACT GGA AAG AAG A	6A	75,0		3:280	3:280	3:280	3:280	3:280
	HOG5592_1_2-R	TGG TCA GTG GCT ATT CGT GTY ARA TCC ATY CCR TGA TC		77,0
	HOG6343_01_A-F	CAG TAG GTG CGT ATG TCA GCY TTY GCH ATW ATY ATG CT	7A	75,0			2:561	2:561
	HOG6343_01_A-R	TGG TCA GTG GCT ATT CGT GTY TCC ATC TCR TCC ATY TC		77,0
	HOG6768_03_A-F	CAG TAG GTG CGT ATG TCA RGA RGT YTG YTT YGC YTG YGT	8A	78,0		2:348	2:348	2:348	2:348	2:348
	HOG6768_03_A-R	TGG TCA GTG GCT ATT CGT TCN GTD GGR TGT TGC ATC AT		77,0
	HOG-Seq-A-F	CAG TAG GTG CGT ATG TCA		54,0
	HOG-Seq-A-R	TGG TCA GTG GCT ATT CGT		54,0
	HOG3495_01_B-F	CGC TCA TAC ACT TGG TTC GAY TGG AAT CCD CAR ATG GA	1B	77,0			3:697	3:697		3:697
	HOG3495_01_B-R	TCA GTC ATC CTC ACT TCG TCR TCD ATY TTR CGY TGY TC		77,0
	HOG3809_02_B-F	CGC TCA TAC ACT TGG TTC TRT TTY AYA GTA TWG CAA CNC A	2B	75,0		3:387		3:387
	HOG3809_02_B-R	TCA GTC ATC CTC ACT TCG GAT CRC ATT TRA AYT TGT TRT C		75,0
	HOG4631_01_B-F	CGC TCA TAC ACT TGG TTC TAY TAY ATG TGG AAR ACR AC	3B	75,0		1:339	1:339	1:339	1:339	1:339
	HOG4631_01_B-R	TCA GTC ATC CTC ACT TCG CCW CCR TAY TTC TTC CAR TA		76,0
	HOG5496_01_B-F	CGC TCA TAC ACT TGG TTC GTK CCC ATG TAC ATA TCG GA	5B	77,0		2:403	2:403	2:403	2:403	2:403
	HOG5496_01_B-R	TCA GTC ATC CTC ACT TCG TTR ATR CCB GAR AGC TGY TG		77,0
	HOG-Seq-B-F	CGC TCA TAC ACT TGG TTC		54,0
	HOG-Seq-B-R	TCA GTC ATC CTC ACT TCG		54,0

## Sheet: Table_3_Suppl_Mat
	Partition	ML analysis	Bayesian analysis
	1st and 2nd codon position of exons	TN+I	GTR+I
	3rd codon position of exons	TIM3+G	GTR+G
	introns	TVM+G	GTR+G

## Sheet: Table_4_Supp_Mat
			Females
		meanRI	Cerceris arenaria	Cerceris interrupta	Cerceris 5fasciata	Cerceris rybyensis	Cerceris sabulosa	Philanthus coronatus	Philanthus triangulum	Hedychrum chalybaeum	Hedychrum niemelai	Hedychrum nobile	Hedychrum gerstaeckeri	Hedychrum rutilans
	Heneicosane	2100.03		0,2 ± 0,2		0,3 ± 0,4	0,4 ± 0,6	0,3 ± 0,1	0,8 ± 0,4	1 ± 0,8	1,4 ± 1,1	0,5 ± 0,4	0,4 ± 0,2	0,5 ± 0,6
	11MeC21	2137.18										0,1 ± 0,1
	9MeC21	2138.28
	(Z)-9-C22:1	2170.47						0,2 ± 0,1
	Docosane	2199.92		0,6 ± 0,2			0,1 ± 0,1	0,3 ± 0,1	0,6 ± 0,3	0,5 ± 0,1	0,7 ± 0,4	0,1 ± 0,1	0,2 ± 0,1	0,3 ± 0,1
	C23 alkadiene G	2261.78						0,5 ± 0,2
	(Z)-11-C23:1	2269.47
	(Z)-9-C23:1	2272.38				1,3 ± 3,1	0,8 ± 1	22,9 ± 9,8	0,9 ± 0,9	4,3 ± 2,7	6,6 ± 4,6	1,3 ± 1,1	0,8 ± 0,5	1 ± 0,9
	(Z)-7-C23:1	2279.07					0,6 ± 0,4	0,4 ± 0,2	0,2 ± 0,1	3 ± 1,8	2,1 ± 2	0,2 ± 0,1	1,2 ± 0,6	0,9 ± 0,7
	(Z)-5-C23:1	2290.15
	Tricosane	2299.9	0,3 ± 0,1	0,4 ± 0,1	1 ± 1	9,3 ± 5,4	12,9 ± 4,2	16,2 ± 4,9	15,8 ± 2,3	6,6 ± 2,2	15,7 ± 6,7	7,5 ± 4,6	13,4 ± 4,9	11,8 ± 3,3
	11MeC23	2334.43				0,1 ± 0,2	0,6 ± 0,5		0,1 ± 0,1	0,2 ± 0,1	1,3 ± 1,1	2,9 ± 0,9	0,8 ± 0,8	0,7 ± 0,3
	9MeC23	2335.76
	7MeC23	2340.46										3,1 ± 1,1	0,2 ± 0,1	0,6 ± 0,4
	5MeC23	2348.88										0,7 ± 0,3	0,3 ± 0,2	0,2 ± 0,2
	(Z)-11-C24:1	2369.25
	(Z)-9-C24:1	2372.17				0,6 ± 0,7		2 ± 0,7	2 ± 1,4	0,3 ± 0,2
	3MeC23	2372.21					1 ± 0,5					1,3 ± 0,6	0,9 ± 0,3	2,9 ± 1,4
	(Z)-7-C24:1	2380.4					0,3 ± 0,3			0,5 ± 0,2			0,5 ± 0,2	0,3 ± 0,2
	Tetracosane	2400	0,4 ± 0,1	0,6 ± 0,5	0,2 ± 0,1	0,3 ± 0,1	0,5 ± 0,1	0,7 ± 0,5	0,8 ± 0,4	1 ± 0,2	0,8 ± 0,4	0,3 ± 0,2	0,3 ± 0,1	0,7 ± 0,2
	3,13 diMeC23	2406.04										0,2 ± 0,1		0,2 ± 0,2
	Mix: 11 and 12MeC24	2433.53										0,2 ± 0,1
	C25 alkadiene E	2449.95
	C25 alkadiene H	2464						0,3 ± 0,1
	C25 alkadiene I	2467.68					0,2 ± 0,2		0,4 ± 0,3	0,2 ± 0,1				0,4 ± 0,4
	(Z)-11-C25:1	2469.72								1 ± 0,5			3,8 ± 4
	(Z)-9-C25:1	2474		0,4 ± 0,3		19,1 ± 16,3	30,9 ± 16,3	37,1 ± 9,8	39,3 ± 21,4	13,1 ± 2,2	8,1 ± 6,1	5,6 ± 4,1	5,3 ± 4,9	11,3 ± 9,7
	(Z)-7-C25:1	2480.78		1,8 ± 0,4		1,9 ± 1,8	16,2 ± 14,9	0,2 ± 0,1	1,2 ± 0,7	31,3 ± 3,3	3,4 ± 2,1	1,4 ± 1	23,8 ± 8,5	12,8 ± 7,3
	(Z)-5-C25:1	2490.67					0,3 ± 0,3
	Pentacosane	2499.63	21,6 ± 3,4	21,5 ± 3,3	6,3 ± 5,2	14,3 ± 4,8	14,2 ± 3,8	9 ± 3,5	7,8 ± 1	16,2 ± 3,1	20,7 ± 6,8	14,6 ± 3,4	4,6 ± 1,4	14 ± 4,7
	Mix: 11 and 13MeC25	2532.31	1,6 ± 0,6	2,7 ± 0,6	0,3 ± 0,2		0,4 ± 0,2	0,2 ± 0,1	0,2 ± 0,1		4,6 ± 4,2	8,9 ± 1,6	0,6 ± 0,4	1,2 ± 0,8
	9MeC25	2534.85		0,1 ± 0,1			0,1 ± 0,1							1 ± 0,3
	7MeC25	2539.54	0,1 ± 0,1	0,1 ± 0			0,2 ± 0,1					5,8 ± 1,3	0,7 ± 0,5	1,4 ± 0,9
	5MeC25	2548.51	1,2 ± 0,3		1,3 ± 1,2		0,1 ± 0,1					2,9 ± 1,1	0,2 ± 0,1	1,3 ± 0,8
	9,13 diMeC25	2562.5		0,6 ± 0,1
	7,11 diMeC25	2567.65										0,4 ± 0,1
	(Z)-11-C26:1	2569
	3MeC25	2572.3	0,2 ± 0	0,1 ± 0,1								0,1 ± 0,2	0,2 ± 0,1	0,6 ± 0,2
	(Z)-9-C26:1	2573.42				0,8 ± 0,3	0,8 ± 0,2	0,1 ± 0,1	1,3 ± 1,4	0,2 ± 0,1				0,6 ± 0,4
	(Z)-8-C26:1	2577.4					0,1 ± 0,1
	Mix: 5,9 and 5,11 and 5,13 diMeC25	2579.88	0,2 ± 0,1									0,2 ± 0,2
	(Z)-7-C26:1	2581.76		0,4 ± 0,1			0,4 ± 0,3			0,6 ± 0,1			0,7 ± 0,3	0,3 ± 0,2
	Hexacosane	2600.01	1,4 ± 0,2	1 ± 0,4	0,8 ± 0,4	0,3 ± 0,1	0,4 ± 0,1	0,3 ± 0,2	0,3 ± 0,2	0,7 ± 0,2	0,9 ± 0,5	1,1 ± 0,3	0,4 ± 0,1	0,5 ± 0,2
	Mix: 3,7 and 3,9 diMeC25	2605.83										0,1 ± 0		0,3 ± 0,2
	Mix: 11 and 12 and 13MeC26	2632.29	0,6 ± 0,1	0,4 ± 0,1	0,2 ± 0,1						0,1 ± 0,1	0,7 ± 0,3		0,1 ± 0,1
	9MeC26	2636.22										0,2 ± 0,2
	C27 alkadiene F	2655.31											0,7 ± 0,6
	C27 alkadiene G	2660.91											0,7 ± 0,6
	2MeC26	2662.83
	(Z)-11-C27:1	2669.25					0,3 ± 0,2						3 ± 2,4
	(Z)-9-C27:1	2674.58	0,2 ± 0,1	1,8 ± 1,2		24,5 ± 11,6	3,9 ± 2,7	1,3 ± 0,7	16,6 ± 20,9	2,8 ± 0,7	0,9 ± 0,7	0,6 ± 0,5	1,8 ± 1,7	9,5 ± 5,8
	(Z)-7-C27:1	2682.5	2,3 ± 2,2	18,1 ± 2,2		2,1 ± 1,6	5,7 ± 6		0,3 ± 0,3	6,1 ± 1,4	1 ± 1	0,4 ± 0,2	18,7 ± 6,9	5,4 ± 3,1
	(Z)-5-C27:1	2692.04
	Heptacosane	2699.54	8,6 ± 1,6	8,9 ± 0,4	23,4 ± 5,4	4,3 ± 1,5	4,4 ± 1,4	2 ± 0,9	2,5 ± 0,5	5,3 ± 1,5	19,4 ± 7,5	14,1 ± 4,1	6 ± 1,9	6 ± 3,2
	Mix: 11 and 13MeC27	2731.7	15,7 ± 2,3	10,8 ± 1,2	11,4 ± 2,2	0,1 ± 0,1	0,2 ± 0,1		0,2 ± 0,2		6 ± 3,6	8,8 ± 1,8	0,4 ± 0,4	2,1 ± 1,1
	9MeC27	2735.83	5 ± 2,6									3,2 ± 1,1	0,6 ± 0,5
	7MeC27	2740.06	1,5 ± 0,3	0,3 ± 0,2	1,8 ± 0,4							1,5 ± 0,5	0,1 ± 0,1	0,3 ± 0,2
	5MeC27	2749.49	0,2 ± 0		9,7 ± 2,3							0,5 ± 0,2		0,2 ± 0,1
	11,15 diMeC27	2758.17		2,5 ± 0,4
	9,13 diMeC27	2760.98	1,2 ± 0,3									0,3 ± 0,2
	7,11 diMeC27	2767.27	0,4 ± 0,1
	7,15 diMeC27	2769.19
	3MeC27	2773.04			0,5 ± 0,3				0,1 ± 0,2				0,3 ± 0,2	0,3 ± 0,2
	(Z)-9-C28:1	2774.67				0,5 ± 0,3			0,2 ± 0,2
	Mix: 5,9 and 5,11 diMeC27	2778.44	1,1 ± 0,4											0,1 ± 0,1
	5,17 diMeC27	2780.62			1,7 ± 0,6
	(Z)-7-C28:1	2783.72	0,3 ± 0,1	0,2 ± 0,1
	Octacosane	2800.01	0,7 ± 0,1	0,4 ± 0,2	0,9 ± 0,4	0,2 ± 0,1	0,2 ± 0,1	0,3 ± 0,2	0,2 ± 0,1	0,3 ± 0,1	0,4 ± 0,3	0,5 ± 0,2	0,2 ± 0,1	0,4 ± 0,3
	Mix: 3,7 and 3,9 diMeC27	2804.98	0,4 ± 0,6											0,3 ± 0,2
	Mix: 11 and 12 and 13 MeC28	2831.14	1,5 ± 0,3	0,4 ± 0,1	1,2 ± 0,5							0,3 ± 0,1
	6MeC28	2844.89			0,2 ± 0,1
	5MeC28	2849.98			0,2 ± 0,1
	C29 alkadiene E	2850.8											0,5 ± 0,5
	C29 alkadiene G	2856.7
	2MeC28	2862.91												0,4 ± 0,6
	C29 alkadiene H	2864.32											0,9 ± 0,6
	(Z)-11-C29:1	2870.3
	(Z)-9-C29:1	2875.75	0,9 ± 0,5	0,9 ± 0,5		11 ± 8,6	0,2 ± 0,2	0,2 ± 0,3	1,5 ± 2,1				1,2 ± 1	0,6 ± 0,5
	(Z)-7-C29:1	2883.84	5,3 ± 3,8	5,6 ± 1	0,4 ± 0,5	0,4 ± 0,2				0,3 ± 0,1	0,3 ± 0,4		1 ± 0,6	0,4 ± 0,3
	Nonacosane	2899.75	4,8 ± 0,8	4,7 ± 0,7	5,8 ± 2,4	4,5 ± 1,8	3 ± 1,3	2,9 ± 0,8	3,5 ± 1	3,2 ± 0,9	3,5 ± 2,3	3,9 ± 1,6	3,4 ± 1,4	5,5 ± 2,7
	Mix: 13 and 15MeC29	2930.09		7,6 ± 1,3	21,4 ± 6,2						2 ± 1,4			0,9 ± 0,5
	Mix: 11 and 13MeC29	2931.97	17,5 ± 3,2									4,2 ± 0,9	0,4 ± 0,4
	9MeC29	2937.4										0,2 ± 0,1
	7MeC29	2940.42	0,6 ± 0,4		0,6 ± 0,3
	5MeC29	2950.12			5,5 ± 2,2
	13,17 diMeC29	2954.8		2,4 ± 0,4
	11,15 diMeC29	2958.47		0,6 ± 0,1
	2MeC29	2962.47
	7,11 diMeC29	2965.94	0,3 ± 0,1
	7,15 diMeC29	2971.46			0,3 ± 0,2
	(Z)-9-C30:1	2975.57				0,2 ± 0,1
	Mix: 5,9 and 5,11 diMeC29	2977.4	0,3 ± 0,1
	5,17 diMeC29	2979.59			3,1 ± 1,6
	Triacontane	3000.25	0,1 ± 0,1	0,2 ± 0,1		0,1 ± 0,1		0,3 ± 0,3	0,2 ± 0,1	0,2 ± 0,1				0,2 ± 0,1
	Mix: 3,11 and 3,13 diMeC29	3002.82	0,2 ± 0,1
	Mix: 3,15 and 3,17 diMeC29	3003.74			0,2 ± 0,1
	Mix: 13 and 14 and 15MeC30	3029.75			0,3 ± 0,1
	Mix: 11 and 12 and 13MeC30	3030.21	0,3 ± 0,1
	2MeC30	3062.34
	(Z)-11-C31:1	3071.33											0,5 ± 0,7
	(Z)-9-C31:1	3076.67				3 ± 2,5		0,2 ± 0,2	1,2 ± 1,1
	(Z)-7-C31:1	3085.13	0,3 ± 0,3	0,3 ± 0,1									0,2 ± 0,1
	Hentriacontane	3099.99	0,3 ± 0,2	0,9 ± 0,3		0,7 ± 0,4	0,5 ± 0,3	2 ± 0,5	1,4 ± 0,5	1,1 ± 0,4				0,9 ± 0,6
	Mix: 13 and 15MeC31	3128.34		2 ± 0,6	1,2 ± 0,8									0,5 ± 0,3
	Mix: 11 and 13MeC31	3129.03	2,3 ± 0,5									0,8 ± 0,3	0,2 ± 0,1
	7MeC31	3138.57
	5MeC31	3149.29
	13,17 diMeC31	3150.3		0,2 ± 0,1
	5,17 diMeC31	3177.14			0,2 ± 0,1
	(Z)-9-C33:1	3276.81							0,1 ± 0,1
	Tritriacontane	3300.22						0,2 ± 0,2	0,1 ± 0,1	0,2 ± 0,1
	Mix: 13 and 15 and 17MeC33	3328.31		0,2 ± 0,1										0,2 ± 0,1

## Sheet: Table_5_Supp_Mat
			Males
		meanRI	Cerceris arenaria	Cerceris interrupta	Cerceris 5fasciata	Cerceris rybyensis	Cerceris sabulosa	Philanthus coronatus	Philanthus triangulum	Hedychrum chalybaeum	Hedychrum niemelai	Hedychrum nobile	Hedychrum gerstaeckeri	Hedychrum rutilans
	C21	2100.03	0,1 ± 0,1	0,1 ± 0,1		0,2 ± 0,1	0,1 ± 0,1	0,1 ± 0,1	0,4 ± 0,2	1 ± 0,6	0,8 ± 0,4	0,5 ± 0,3	0,2 ± 0,1	0,5 ± 0,5
	11-MeC21	2137.18
	9-MeC21	2138.28												0,2 ± 0,3
	9-C22:1	2170.47
	C22	2199.92		0,3 ± 0,1				0,2 ± 0,1	0,4 ± 0,2	0,6 ± 0,1	0,4 ± 0,2	0,2 ± 0,1	0,2 ± 0,1	0,3 ± 0,1
	x-C23:2	2261.78
	11-C23:1	2269.47							0,9 ± 0,5	0,2 ± 0,2			0,5 ± 0,3
	9-C23:1	2272.38				0,2 ± 0,1	0,3 ± 0,4	3,2 ± 1,4		2,1 ± 1,2	1,2 ± 1,2	0,4 ± 0,2	2,2 ± 1,2	3,6 ± 2,2
	7-C23:1	2279.07				2,5 ± 1,8	0,7 ± 0,7	0,3 ± 0,6	0,9 ± 1,5	2 ± 1	1 ± 0,6	1,4 ± 0,6	0,4 ± 0,3	0,3 ± 0,1
	5-C23:1	2290.15				0,3 ± 0,2
	C23	2299.9	0,8 ± 0,3	0,7 ± 0,4	1,4 ± 1	11,5 ± 2,7	8,1 ± 3,7	7,8 ± 2,1	15 ± 2,5	12,8 ± 1,7	17,9 ± 4,6	17,3 ± 3,9	15,2 ± 3,3	16,5 ± 2,4
	11-MeC23	2334.43				0,1 ± 0,1	0,2 ± 0,1			0,7 ± 0,2	0,4 ± 0,2	1,6 ± 0,5		0,3 ± 0,4
	9-MeC23	2335.76												0,7 ± 0,3
	7-MeC23	2340.46										0,2 ± 0,1		0,1 ± 0,1
	5-MeC23	2348.88												0,3 ± 0,2
	11-C24:1	2369.25								1,2 ± 0,1		0,7 ± 0,2	1,3 ± 0,4
	9-C24:1	2372.17				0,1 ± 0,1		1,5 ± 0,2	1,3 ± 0,5
	3-MeC23	2372.21					0,3 ± 0,1					0,4 ± 0,2		3,3 ± 1,1
	7-C24:1	2380.4				0,8 ± 0,2	0,3 ± 0,1			0,2 ± 0,1	0,1 ± 0,1	0,2 ± 0,1
	C24	2400	0,6 ± 0,3	0,6 ± 0,3	0,2 ± 0,1	0,5 ± 0,1	0,4 ± 0,1	0,9 ± 0,3	0,7 ± 0,3	0,6 ± 0,2	0,6 ± 0,5	0,6 ± 0,2	0,4 ± 0,1	0,5 ± 0,1
	3,13-diMeC23	2406.04												0,1 ± 0,1
	12-; 11-MeC24	2433.53
	x-C25:2	2449.95										0,2 ± 0,1
	y-C25:2	2464
	z-C25:2	2467.68						0,4 ± 0,4	0,1 ± 0
	11-C25:1	2469.72								18,1 ± 4,9	17,4 ± 9,6	18 ± 5,7	45,7 ± 8	11,1 ± 5,1
	9-C25:1	2474	0,4 ± 0,3	1 ± 0,6	0,4 ± 0,4	5,9 ± 1,8	11,7 ± 3,6	52,9 ± 5,4	50 ± 15,9	3,5 ± 1,2	6,6 ± 3,2	1,6 ± 1	4,8 ± 1,9	29,2 ± 5,6
	7-C25:1	2480.78	0,3 ± 0,1	3 ± 0,8	0,8 ± 1	39,4 ± 5,9	28,5 ± 4,4	0,6 ± 0,5	0,4 ± 0,3	14,9 ± 3,6	18,5 ± 6,5	16,5 ± 2,9	2,8 ± 1,3	2,7 ± 0,9
	5-C25:1	2490.67				1,1 ± 0,4	0,4 ± 0,2
	C25	2499.63	26,3 ± 6,1	26,1 ± 6,7	10,8 ± 3,3	15,1 ± 2,6	15,7 ± 3,4	18,7 ± 2,5	11,3 ± 1,9	6,6 ± 2,5	16,7 ± 9,7	12,9 ± 4,4	8,2 ± 3,3	9,2 ± 3
	13-; 11-MeC25	2532.31	1,7 ± 0,4	1,6 ± 0,2	0,6 ± 0,3	0,4 ± 0,2	0,3 ± 0,1			2,4 ± 0,3	1 ± 0,7	2,7 ± 0,5		0,5 ± 0,5
	9-MeC25	2534.85		0,2 ± 0,1										0,9 ± 0,4
	7-MeC25	2539.54		0,1 ± 0	0,3 ± 0,2					0,2 ± 0	0,1 ± 0,1	0,4 ± 0,1		0,3 ± 0,1
	5-MeC25	2548.51	0,6 ± 0,2	0,2 ± 0	2,3 ± 0,9							0,2 ± 0,1		0,6 ± 0,3
	9,13-diMeC25	2562.5		0,4 ± 0,2
	7,11-diMeC25	2567.65
	11-C26:1	2569								0,2 ± 0,2		0,2 ± 0,1	0,3 ± 0,1	0,1 ± 0,1
	3-MeC25	2572.3	0,2 ± 0,1	0,2 ± 0,1	0,2 ± 0,1		0,2 ± 0,1							0,2 ± 0,1
	9-C26:1	2573.42						0,5 ± 0,1	0,5 ± 0,7					0,3 ± 0,2
	8-C26:1	2577.4
	5,13-; 5,11-; 5,9-diMeC25	2579.88			0,1 ± 0,1
	7-C26:1	2581.76	0,2 ± 0,1	0,5 ± 0,2		0,5 ± 0,2	0,7 ± 0,3			0,5 ± 0,1	0,2 ± 0,1	0,3 ± 0,1
	C26	2600.01	0,8 ± 0,2	0,9 ± 0,2	0,9 ± 0,2	0,4 ± 0,1	0,4 ± 0,2	0,4 ± 0,2	0,4 ± 0,1	0,6 ± 0,2	0,3 ± 0,2	0,3 ± 0,1	0,2 ± 0,1	0,2 ± 0,1
	3,9-; 3,11-diMeC25	2605.83
	13-; 12-; 11-MeC26	2632.29	0,4 ± 0,1	0,2 ± 0,1	0,3 ± 0,1
	9-MeC26	2636.22
	x-C27:2	2655.31
	y-C27:2	2660.91
	2-MeC26	2662.83		0,3 ± 0
	11-C27:1	2669.25			0,2 ± 0,1	0,2 ± 0,2	0,1 ± 0			5,4 ± 2,9	0,9 ± 0,9	3,7 ± 1,5	7,4 ± 2,8	4,3 ± 1,8
	9-C27:1	2674.58	1,4 ± 1,1	3,9 ± 1,6	0,8 ± 1,7	1,5 ± 0,8	1,9 ± 1	3,9 ± 1,2	7,6 ± 14	2,1 ± 0,5	0,8 ± 0,6	0,3 ± 0,1	0,9 ± 0,4	5,2 ± 3,3
	7-C27:1	2682.5	11,4 ± 3,4	20,9 ± 2,8	3,5 ± 1,4	9,1 ± 3,5	18,7 ± 6,3			9,3 ± 1,3	6,6 ± 2,9	6,5 ± 1,6	0,3 ± 0,2	0,4 ± 0,3
	5-C27:1	2692.04		0,1 ± 0,1		0,2 ± 0,1
	C27	2699.54	7,2 ± 1,9	8,6 ± 1,5	18,8 ± 4,1	4,1 ± 1,3	5 ± 1,7	2,5 ± 0,5	4,1 ± 1,2	7,1 ± 3,1	5,9 ± 3,2	5,5 ± 1,9	4,1 ± 2,2	2,1 ± 1
	13-; 11-MeC27	2731.7	13,1 ± 2,2	6 ± 0,6	14,8 ± 3	0,1 ± 0,1	0,2 ± 0,3			0,6 ± 0,1	0,2 ± 0,2	1,8 ± 0,5		0,3 ± 0,1
	9-MeC27	2735.83										0,2 ± 0,1
	7-MeC27	2740.06	0,8 ± 0,2	0,2 ± 0,1	1,9 ± 0,5
	5-MeC27	2749.49			6,9 ± 1,7
	11,15-diMeC27	2758.17		2 ± 0,7
	9,13-diMeC27	2760.98	0,7 ± 0,3
	7,11-diMeC27	2767.27	0,1 ± 0,1
	7,15-diMeC27	2769.19			0,7 ± 0,5
	3-MeC27	2773.04			0,3 ± 0,4
	9-C28:1	2774.67
	5,11-; 5,9-diMeC27	2778.44	0,5 ± 0,1
	5,17-diMeC27	2780.62			2,9 ± 1,2
	7-C28:1	2783.72	0,4 ± 0,1	0,3 ± 0,1
	C28	2800.01	0,3 ± 0,1	0,3 ± 0,1	0,6 ± 0,2	0,2 ± 0,2	0,2 ± 0,2	0,2 ± 0	0,2 ± 0,1	0,4 ± 0,1		0,1 ± 0,1	0,1 ± 0,1	0,1 ± 0,1
	3,9-; 3,7-diMeC27	2804.98
	13-; 12-; 11-MeC28	2831.14	0,7 ± 0,2	0,2 ± 0,1	0,9 ± 0,3
	6-MeC28	2844.89
	5-MeC28	2849.98
	x-C29:2	2850.8
	y-C29:2	2856.7		0,2 ± 0,1
	2-MeC28	2862.91		0,2 ± 0,1	0,4 ± 0,4		0,1 ± 0,1						0,9 ± 1	1,2 ± 1
	x-C29:2	2864.32
	11-C29:1	2870.3								0,5 ± 0,4		0,4 ± 0,2	0,5 ± 0,4	0,4 ± 0,2
	9-C29:1	2875.75	2,5 ± 1,7	1,9 ± 0,9	0,5 ± 1,2		0,1 ± 0,2	0,4 ± 0,1	0,2 ± 0,3	0,5 ± 0,2	0,2 ± 0,3			0,3 ± 0,3
	7-C29:1	2883.84	9,2 ± 2,3	5,5 ± 1,7	1,7 ± 1,2	0,2 ± 0,1	0,1 ± 0,1			2 ± 0,6	0,5 ± 0,6	0,9 ± 0,4
	C29	2899.75	4,4 ± 1,5	4,2 ± 0,8	4,2 ± 1,5	3,6 ± 1,4	3,9 ± 1,6	3,5 ± 0,8	4,1 ± 1	2,8 ± 1,3	1,7 ± 1,3	2,8 ± 0,9	2,8 ± 1,8	2,8 ± 1,4
	15-; 13-; 11-MeC29	2930.09	12,5 ± 2,6	4,2 ± 0,8	14,4 ± 3	0,1 ± 0				0,4 ± 0,1	0,2 ± 0,3	0,4 ± 0,2
	9-MeC29	2937.4
	7-MeC29	2940.42	0,3 ± 0,2		0,2 ± 0,1
	5-MeC29	2950.12			2,5 ± 0,7
	13,17-diMeC29	2954.8		2 ± 1
	11,15-diMeC29	2958.47
	2-MeC29	2962.47		0,6 ± 0,4
	7,11-diMeC29	2965.94
	7,15-diMeC29	2971.46
	9-C30:1	2975.57
	5,11-; 5,9-diMeC29	2977.4
	5,17-diMeC29	2979.59			2,2 ± 0,9
	C30	3000.25		0,1 ± 0		0,2 ± 0,1		0,2 ± 0,1	0,2 ± 0,1	0,1 ± 0
	3,13-; 3,11-diMeC29	3002.82
	3,17-; 3,15-diMeC29	3003.74			0,2 ± 0,1
	15-; 14-; 13-MeC30	3029.75			0,2 ± 0,1
	13-; 12-; 11-MeC30	3030.21	0,1 ± 0,1
	2-MeC30	3062.34												0,2 ± 0,3
	11-C31:1	3071.33											0,1 ± 0,1
	9-C31:1	3076.67
	7-C31:1	3085.13	0,3 ± 0,2	0,3 ± 0,2
	C31	3099.99	0,4 ± 0,3	0,6 ± 0,2	0,6 ± 0,4	1 ± 0,6	0,9 ± 0,6	1,9 ± 0,7	1,2 ± 0,4	0,3 ± 0,2		0,4 ± 0,1	0,4 ± 0,3	0,6 ± 0,5
	15-; 13-MeC31	3128.34		1,2 ± 0,5	1,4 ± 0,6	0,2 ± 0,1
	13-; 11-MeC31	3129.03	1,4 ± 0,5									0,1 ± 0,1
	7-MeC31	3138.57			0,2 ± 0,1
	5-MeC31	3149.29			0,2 ± 0,1
	13,17-diMeC31	3150.3		0,1 ± 0,1
	5,17-diMeC31	3177.14			0,2 ± 0,1
	9-C33:1	3276.81
	C33	3300.22
	17-; 15-; 13-MeC33	3328.31		0,1 ± 0,1	0,2 ± 0,2	0,5 ± 0,3	0,3 ± 0,2

## Sheet: Table_6_Supp_Mat
Table S1: List of Genbank accession numbers for each of the genes used to infer the brood parasites phylogenetic tree. Taken from Pauli et al. (2018)
Species	COI	HOG2941	HOG3495	HOG3683	HOG4631	HOG5119	HOG5496	HOG5592	HOG5694	HOG6343	HOG6742
Hedychrum chalybaeum	NA	KY431036	NA	NA	KY431307	KY431462	KY431859	KY432035	KY432193	NA	KY431684
Hedychrum gerstaeckeri	KY430856	KY431031	NA	KY431203	NA	KY431457	KY431854	KY432030	KY432188	NA	KY431679
Hedychrum longicolle	KY430857	KY431032	KY432289	KY431204	KY431303	KY431458	KY431855	KY432031	KY432189	NA	KY431680
Hedychrum niemelai	KY430859	KY431034	NA	NA	KY431305	KY431460	KY431857	KY432033	KY432191	NA	KY431682
Hedychrum nobile	KY430860	KY431035	NA	NA	KY431306	KY431461	KY431858	KY432034	KY432192	KY431562	KY431683
Hedychrum rutilans	KY430858	KY431033	NA	KY431205		KY431459	KY431856	KY432032	KY432190	NA	KY431681
Hedychridium ardens	KY430854	KY431029	KY432288	KY431201	KY431302	NA	KY431852	KY432028	KY432186	KY431561	KY431677
Hedychridium coriaceum	KY430841	KY431017	NA	KY431187	KY431289	KY431446	KY431842	KY432016	KY432176	KY431550	KY431664
Table S2: Genbank accession numbers for DNA sequences used for the phylogenetic reconstruction of the hosts. Individual specimens have been sequenced for the majority of the species, and they are listed here separately with their corresponding identifiers. Taken from Wurdack et al. (2017)
	COI	Cytb	EF1alpha	LWR
Cerceris arenaria 1 108	MF093772	MF093825	MF093827	MF093853
Cerceris arenaria 2 108	MF093773	MF093824		MF093854
Cerceris arenaria 3 108	MF093774	MF093823		MF093855
Cerceris arenaria 4		MF093822
Cerceris arenaria 5	MF093777		MF093828
Cerceris interrupta 2627	MF093769	MF093813
Cerceris interrupta 5 11315	MF093771	MF093814
Cerceris quinquefasciata 1 410	MF093780	MF093812
Cerceris quinquefasciata 1511	MF093791
Cerceris quinquefasciata 2 410	MF093781	MF093811		MF093859
Cerceris quinquefasciata 2627	MF093766
Cerceris quinquefasciata 537	MF093765
Cerceris quinquefasciata CERC353	MF093767	MF093820	MF093845
Cerceris quinquefasciata CERC409	MF093768	MF093821	MF093846
Cerceris rybyensis 1 108	MF093775		MF093831
Cerceris rybyensis 11315		MF093810		MF093870
Cerceris rybyensis 2 108	MF093776		MF093832
Cerceris rybyensis 2627	MF093770
Cerceris rybyensis 6		MF093809	MF093833
Cerceris rybyensis 7		MF093808	MF093834
Cerceris sabulosa 2	MF093764
Cerceris sabulosa 3			MF093835
Cerceris sabulosa 34	MF093792
Cerceris sabulosa 35	MF093793
Cerceris sabulosa 36	MF093794
Cerceris sabulosa 37	MF093795	MF093807		MF093863
Cerceris sabulosa 4		MF093806
Cerceris sabulosa 537	MF093763
Cerceris sabulosa 6		MF093805		MF093861
Cerceris sabulosa 8		MF093804	MF093836	MF093862
Philanthus coronatus 1	MF093758		MF093840	MF093851
Philanthus coronatus 11315	MF093760	MF093803	MF093841
Philanthus coronatus 2	MF093759
Philanthus triangulum 2	MF093761	MF093802	MF093837	MF093864
Philanthus triangulum 3	MF093762			MF093865
Philanthus triangulum 4			MF093838
Philanthus triangulum 5		MF093801	MF093839	MF093866
Philanthus triangulum 6		MF093800		MF093852

## Sheet: Table_7_Supp_Mat
	2100_Heneicosane	2137_11MeC21	2138_9MeC21	2170_(Z)-9-C22:1	2200_Docosane	2262_C23 alkadiene G	2269_(Z)-11-C23:1	2272_(Z)-9-C23:1	2279_(Z)-7-C23:1	2290_(Z)-5-C23:1	2300_Tricosane	2334_11MeC23	2336_9MeC23	2340_7MeC23	2349_5MeC23	2369_(Z)-11-C24:1	2372_(Z)-9-C24:1	2372_3MeC23	2380_(Z)-7-C24:1	2400_Tetracosane	2406_3,13 diMeC23	2434_Mix: 11 and 12MeC24	2450_C25 alkadiene E	2464_C25 alkadiene H	2468_C25 alkadiene I	2470_(Z)-11-C25:1	2474_(Z)-9-C25:1	2481_(Z)-7-C25:1	2491_(Z)-5-C25:1	2500_Pentacosane	2532_Mix: 11 and 13MeC25	2535_9MeC25	2540_7MeC25	2549_5MeC25	2562_7040-N1002	2568_7,11 diMeC25	2569_(Z)-11-C26:1	2572_3MeC25	2573_(Z)-9-C26:1	2577_(Z)-8-C26:1	2580_Mix: 5,9 and 5,11 and 5,13 diMeC25	2582_(Z)-7-C26:1	2600_Hexacosane	2606_Mix: 3,7 and 3,9 diMeC25	2632_Mix: 11 and 12 and 13MeC26	2636_9MeC26	2655_C27 alkadiene F	2661_C27 alkadiene G	2663_2MeC26
Cerceris arenaria_female_1	0	0	0	0	0	0	0	0	0	0	0.00318137000538101	0	0	0	0	0	0	0	0	0.00397855879647143	0	0	0	0	0	0	0	0	0	0.208458064969232	0.0118464262583303	0	0.00116290970145468	0.0131017751827018	0	0	0	0.00202328122770567	0	0	0.00242543084201619	0	0.0161202542216378	0	0.00654430025241463	0	0	0	0
Cerceris arenaria_female_2	0	0	0	0	0	0	0	0	0	0	0.00366783399043687	0	0	0	0	0	0	0	0	0.00565204655077759	0	0	0	0	0	0	0	0	0	0.264091782673768	0.0165232464015521	0	0.00252466102458548	0.0136582370137857	0	0	0	0.00204424533789527	0	0	0.00284081240143688	0	0.0122381062470998	0	0.00637797129782375	0	0	0	0
Cerceris arenaria_female_3	0	0	0	0	0	0	0	0	0	0	0.00186103285491058	0	0	0	0	0	0	0	0	0.00388335363327387	0	0	0	0	0	0	0	0	0	0.221350501591843	0.0177130691365114	0	0.000795889111960944	0.0133427876382736	0	0	0	0.00227458925188738	0	0	0.00168760151055256	0	0.0174520684030513	0	0.00635101186474954	0	0	0	0
Cerceris arenaria_female_4	0	0	0	0	0	0	0	0	0	0	0.0022690492841653	0	0	0	0	0	0	0	0	0.00351686183367598	0	0	0	0	0	0	0	0	0	0.171838396710215	0.0234229442981898	0	0.00115192903657228	0.00953300093314097	0	0	0	0.00175935797143436	0	0	0.00251904537413662	0	0.0119405109307829	0	0.00758782009975662	0	0	0	0
Cerceris arenaria_female_5	0	0	0	0	0	0	0	0	0	0	0.00262302995120814	0	0	0	0	0	0	0	0	0.00402537205398732	0	0	0	0	0	0	0	0	0	0.224359495514237	0.0155042329625653	0	0.00121303411517553	0.0117586452757471	0	0	0	0.00197524185213587	0	0	0.00120620939014067	0	0.015491213086214	0	0.00522707471084928	0	0	0	0
Cerceris arenaria_female_6	0	0	0	0	0	0	0	0	0	0	0.00637246102138095	0	0	0	0	0	0	0	0	0.00205149916153196	0	0	0	0	0	0	0	0	0	0.259375754962087	0.00930349351801654	0	0.000960894243779546	0.00632122643918809	0	0	0	0.000745322405303553	0	0	0.00143110330195315	0	0.0111046523225518	0	0.00348436057025682	0	0	0	0
Cerceris arenaria_female_7	0	0	0	0	0	0	0	0	0	0	0.00267840939846596	0	0	0	0	0	0	0	0	0.00393129113305879	0	0	0	0	0	0	0	0	0	0.175610105747449	0.0243831984441148	0	0.00166953701198099	0.0145169651928235	0	0	0	0.00224787171463086	0	0	0.00221499667979961	0	0.0119149138403685	0	0.00729336554183117	0	0	0	0
Cerceris arenaria_female_8	0	0	0	0	0	0	0	0	0	0	0.0032643971602513	0	0	0	0	0	0	0	0	0.00358140898825881	0	0	0	0	0	0	0	0	0	0.220180316046353	0.0113033076650708	0	0.00133462726231766	0.0128329405652801	0	0	0	0.0015872373965534	0	0	0.00272992511761291	0	0.014059852219517	0	0.00615255332581735	0	0	0	0
Cerceris arenaria_male_1	0.0014738039444418	0	0	0	0	0	0	0	0	0	0.00676889855502377	0	0	0	0	0	0	0	0	0.00592033809455649	0	0	0	0	0	0	0.00857668490256113	0.00390404568601203	0	0.215790212774956	0.0176220021636143	0	0	0.00510053953760971	0	0	0	0.00176450403506791	0	0	0	0.00280763186322183	0.00759468112509339	0	0.00446312042235543	0	0	0	0
Cerceris arenaria_male_2	0.00258299270007734	0	0	0	0	0	0	0	0	0	0.00711143525057008	0	0	0	0	0	0	0	0	0.00511553658880291	0	0	0	0	0	0	0.00365532617307535	0.00391634615752071	0	0.277005489018043	0.0162365106459163	0	0	0.00803566855743449	0	0	0	0.0015944903625554	0	0	0	0.00244954888339518	0.00739973115625441	0	0.00341209188533645	0	0	0	0
Cerceris arenaria_male_3	0.00296695518148897	0	0	0	0	0	0	0	0	0	0.00578479779358699	0	0	0	0	0	0	0	0	0.00452937447358836	0	0	0	0	0	0	0.00151103793174122	0.00139643729366805	0	0.261901118194698	0.0157931850500001	0	0	0.00835707014404295	0	0	0	0.0039215913905291	0	0	0	0.00134339401258307	0.00917631583364825	0	0.00387489048444254	0	0	0	0
Cerceris arenaria_male_4	0.000637871846525025	0	0	0	0	0	0	0	0	0	0.00470937332472666	0	0	0	0	0	0	0	0	0.00366353197521538	0	0	0	0	0	0	0.00044253775433271	0.0033474041056719	0	0.207252604666609	0.0259679247172915	0	0	0.0100304336660239	0	0	0	0.00159793169609551	0	0	0	0.00226965641864179	0.0050380161511087	0	0.00419575626679175	0	0	0	0
Cerceris arenaria_male_5	0.000998145573052151	0	0	0	0	0	0	0	0	0	0.00568305964332467	0	0	0	0	0	0	0	0	0.00493268343634582	0	0	0	0	0	0	0.0109812578350503	0.0054084298725397	0	0.255059144785374	0.0125689897255494	0	0	0.0043489014894527	0	0	0	0.00210318806267944	0	0	0	0.00355502143836741	0.00644269723567258	0	0.00251394782865659	0	0	0	0
Cerceris arenaria_male_6	0.000618087199970001	0	0	0	0	0	0	0	0	0	0.00589362188216576	0	0	0	0	0	0	0	0	0.00432946282094177	0	0	0	0	0	0	0.00252813697802017	0.00249999941182492	0	0.338878571973796	0.015841502658089	0	0	0.0058918874496112	0	0	0	0.00194400526206775	0	0	0	0.00245912625937472	0.00642241954585191	0	0.00199941773767771	0	0	0	0
Cerceris arenaria_male_7	0.00127244757395583	0	0	0	0	0	0	0	0	0	0.0121931029659983	0	0	0	0	0	0	0	0	0.00939696401461412	0	0	0	0	0	0	0.00147186415170773	0.00265902215643402	0	0.341262462705633	0.0131460925670372	0	0	0.00598300923976331	0	0	0	0.00158035257837762	0	0	0	0.00161712753592912	0.0106030406229611	0	0.00328401566229768	0	0	0	0
Cerceris arenaria_male_8	0.00181415160524806	0	0	0	0	0	0	0	0	0	0.0097537487600602	0	0	0	0	0	0	0	0	0.00575463713654631	0	0	0	0	0	0	0.00231407016958218	0.00528727434541203	0	0.210660175290949	0.0201987610072228	0	0	0.00498415813979291	0	0	0	0.0013762990832856	0	0	0	0.0031372736516813	0.00578477930171074	0	0.00434858362975753	0	0	0	0
Cerceris arenaria_male_9	0.00225892326353875	0	0	0	0	0	0	0	0	0	0.00780829297588903	0	0	0	0	0	0	0	0	0.00462516839633046	0	0	0	0	0	0	0.00394898269361079	0.00496610381151138	0	0.201488384409022	0.0176085802948018	0	0	0.00979003664540355	0	0	0	0.0024714331592689	0	0	0	0.00381995871080054	0.00613767619963304	0	0.00467758193803352	0	0	0	0
Cerceris arenaria_male_10	0.00103383080860268	0	0	0	0	0	0	0	0	0	0.0144626273451708	0	0	0	0	0	0	0	0	0.0120376478084421	0	0	0	0	0	0	0.00499938237733189	0.00238891959001985	0	0.369372728220729	0.0137812452592913	0	0	0.00467725172314976	0	0	0	0.00241801136692439	0	0	0	0.000942789168828704	0.0135193063774871	0	0.00351913105541302	0	0	0	0
Cerceris arenaria_male_11	0.000659588617331737	0	0	0	0	0	0	0	0	0	0.00284199092857514	0	0	0	0	0	0	0	0	0.00306422158954027	0	0	0	0	0	0	0.00138382201530753	0.00155634407178101	0	0.224378077331661	0.0162812910564145	0	0	0.00415345748068936	0	0	0	0.00189031108846364	0	0	0	0.00139953914627044	0.00736753599033567	0	0.0035611439662677	0	0	0	0
Cerceris interrupta_female_1	0.000391235690633352	0	0	0	0	0	0	0	0	0	0.0056998630850054	0	0	0	0	0	0	0	0	0.00155453197380681	0	0	0	0	0	0	0.00656422100617211	0.0259504218994003	0	0.201486205704937	0.0220174183868527	0.000629284061432402	0.0015067648255318	0	0.0050946375689496	0	0	0.00124352059630198	0	0	0	0.00322113302625881	0.00615697544716087	0	0.00291895769632867	0	0	0	0
Cerceris interrupta_female_2	8.64287e+09	0	0	0	0	0	0	0	0	0	0.00233532292447622	0	0	0	0	0	0	0	0	0.00155190887209212	0	0	0	0	0	0	0.00255345239532653	0.012775801951199	0	0.191027295662202	0.0204977395561899	0.00097751841406293	0.00150632804398519	0	0.00439062728531134	0	0	0.0028383582938098	0	0	0	0.00267903117795522	0.00764121941165028	0	0.00416488386123323	0	0	0	0
Cerceris interrupta_female_3	0.000190229025275109	0	0	0	0	0	0	0	0	0	0.00503633870392767	0	0	0	0	0	0	0	0	0.00157483179060441	0	0	0	0	0	0	0.00603933524738086	0.0194965920897242	0	0.178943649312838	0.025114915875324	0.000687662770508016	0.00166948703471161	0	0.00509526285637286	0	0	0.00205279255015006	0	0	0	0.0032486359495014	0.00679979207995094	0	0.00446151821132911	0	0	0	0
Cerceris interrupta_female_4	0.00019233665811704	0	0	0	0	0	0	0	0	0	0.00449491153160277	0	0	0	0	0	0	0	0	0.00126934531542182	0	0	0	0	0	0	0.00417623421011104	0.0179544546218868	0	0.188395193403466	0.0251973474207803	0	0.0015419499613387	0	0.00467240148553249	0	0	0.00235372943222611	0	0	0	0.00261349886291008	0.00656329688786739	0	0.0037399326773804	0	0	0	0
Cerceris interrupta_female_5	0.00370975514986678	0	0	0	0.00578481304441366	0	0	0	0	0	0.00373615278841565	0	0	0	0	0	0	0	0	0.0105328474037864	0	0	0	0	0	0	0.00104310993943581	0.0169202881036024	0	0.218862914231196	0.0297960581278834	0	0.000827288439459097	0	0.00591763915520689	0	0	0	0	0	0	0.005209171215977	0.0138452827091651	0	0.00460894711883773	0	0	0	0
Cerceris interrupta_female_6	0.00494386867136016	0	0	0	0.00795746472360535	0	0	0	0	0	0.00421158410539064	0	0	0	0	0	0	0	0	0.0123142054493798	0	0	0	0	0	0	0.000916761933753056	0.0189322824538071	0	0.269573206808655	0.0309723240158658	0.00292729902132507	0	0	0.00552615066258148	0	0	8.28827e+08	0	0	0	0.00579415184332544	0.0153078913660592	0	0.00394140683850439	0	0	0	0
Cerceris interrupta_female_7	0.00328962098299269	0	0	0	0.00566145180914279	0	0	0	0	0	0.00511954037803005	0	0	0	0	0	0	0	0	0.0108456547976871	0	0	0	0	0	0	0.00892320055239813	0.0172248851053612	0	0.229128762509586	0.0390723975244299	0	0.00130824345191269	0	0.00844715470501451	0	0	0.000412050808597488	0	0	0	0.00525905166834699	0.0143948626152953	0	0.00513566514749071	0	0	0	0
Cerceris interrupta_female_8	0.00253774985056922	0	0	0	0.00350494253912258	0	0	0	0	0	0.00351358431467212	0	0	0	0	0	0	0	0	0.00692612465053034	0	0	0	0	0	0	0.00100583496671097	0.0157873663533508	0	0.256403156855533	0.0273312641747222	0.00132617947083844	0.00157380237806575	0	0.00548847755964544	0	0	0.000255765978796106	0	0	0	0.00395262036621677	0.0117662124116196	0	0.00470118778192684	0	0	0	0
Cerceris interrupta_male_1	0.0013455282577494	0	0	0	0.00221771637543507	0	0	0	0	0	0.0130396575749489	0	0	0	0	0	0	0	0	0.00666303073969034	0	0	0	0	0	0	0.00467454607695876	0.0164884492355188	0	0.351457388664215	0.0142111174122986	0.00159767228280743	0.00131349445611627	0.00128450115090934	0.00304869490762999	0	0	0.00105060010440848	0	0	0	0.00196117448947486	0.00925559688881203	0	0.00127651984779058	0	0	0	0
Cerceris interrupta_male_2	0.0010132346673734	0	0	0	0.00216784077290758	0	0	0	0	0	0.00801452838231984	0	0	0	0	0	0	0	0	0.00625002964547609	0	0	0	0	0	0	0.00411146633585132	0.0389010526965443	0	0.327333407008589	0.0141560624003605	0	0.00130249273338268	0.00158103753768792	0.0020640884216465	0	0	0.0011280819232491	0	0	0	0.00439829824335766	0.00908176552153984	0	0.00107596040574748	0	0	0	0
Cerceris interrupta_male_3	0.000173127812178474	0	0	0	0	0	0	0	0	0	0.00737546331927734	0	0	0	0	0	0	0	0	0.00335324634265014	0	0	0	0	0	0	0.0192416713776867	0.0319011584217319	0	0.212140421455473	0.0185059030078002	0.000477367908967152	0.00134717872436985	0.00154896251693472	0.00390510986787308	0	0	0.00229506094560862	0	0	0	0.00543390890467456	0.00647098721044361	0	0.00266292029867974	0	0	0	0.00329260691101792
Cerceris interrupta_male_4	0.000127268029962345	0	0	0	0	0	0	0	0	0	0.00213737217783651	0	0	0	0	0	0	0	0	0.0016440918486268	0	0	0	0	0	0	0.00592313936575947	0.0275862284543547	0	0.180118890667709	0.0137974376865684	0.00312328330245071	0.00127527843484437	0.00185048121523878	0.00534927624883835	0	0	0.00322197184498291	0	0	0	0.0045509992022101	0.00735747239115965	0	0.00279137152797794	0	0	0	0
Cerceris interrupta_male_5	0.0025182189697864	0	0	0	0.00473277999969545	0	0	0	0	0	0.00675649140462189	0	0	0	0	0	0	0	0	0.0092687287363313	0	0	0	0	0	0	0.0113658492280796	0.031523465704583	0	0.272494648184015	0.0169851533090155	0.00108598048574121	0.00108534308297724	0.0016731537012724	0.00476606402986358	0	0	0.000971027844784999	0	0	0	0.00672528169674346	0.0109968464516674	0	0.00297492357679025	0	0	0	0.00309316271061045
Cerceris interrupta_male_6	0.00205963068321379	0	0	0	0.00297425076592444	0	0	0	0	0	0.00435625409297859	0	0	0	0	0	0	0	0	0.00717617981059346	0	0	0	0	0	0	0.0155511548180343	0.0368186313846799	0	0.233644884389514	0.0186277027692702	0	0.00179775270826516	0.00228137489202709	0.00703909858209371	0	0	0.0020817326298079	0	0	0	0.00626211277356583	0.011727673488393	0	0.00264758150113591	0	0	0	0.00305887759946133
Cerceris quinquefasciata_female_1	0	0	0	0	0	0	0	0	0	0	0.00405475001880788	0	0	0	0	0	0	0	0	0.00108380008380107	0	0	0	0	0	0	0	0	0	0.0222429803714637	0.000639844566040547	0	0	0.00717654400135043	0	0	0	0	0	0	0	0	0.00593365993085309	0	0	0	0	0	0
Cerceris quinquefasciata_female_2	0	0	0	0	0	0	0	0	0	0	0.00775496622539	0	0	0	0	0	0	0	0	0.00194899543050106	0	0	0	0	0	0	0	0	0	0.0862927293310213	0.00360992802128894	0	0	0.0178278266852528	0	0	0	0	0	0	0	0	0.0129450240684575	0	0.00289220247400734	0	0	0	0
Cerceris quinquefasciata_female_3	0	0	0	0	0	0	0	0	0	0	0.00340374246459368	0	0	0	0	0	0	0	0	0.00111788200075221	0	0	0	0	0	0	0	0	0	0.0495142876430249	0.000555959068094137	0	0	0.0055016777493035	0	0	0	0	0	0	0	0	0.0113004828446264	0	0	0	0	0	0
Cerceris quinquefasciata_female_4	0	0	0	0	0	0	0	0	0	0	0.00339383701169227	0	0	0	0	0	0	0	0	0.000504140191190527	0	0	0	0	0	0	0	0	0	0.0629135739112841	0.00235599369556454	0	0	0.0104047728117409	0	0	0	0	0	0	0	0	0.0103857888590262	0	0.00212975658048524	0	0	0	0
Cerceris quinquefasciata_female_5	0	0	0	0	0	0	0	0	0	0	0.00163085942811895	0	0	0	0	0	0	0	0	0.000991743698455119	0	0	0	0	0	0	0	0	0	0.033736247181847	0.00136719142400575	0	0	0.00549643190393197	0	0	0	0	0	0	0	0	0.00841995683696121	0	0.00186089301546767	0	0	0	0
Cerceris quinquefasciata_female_6	0	0	0	0	0	0	0	0	0	0	0.00150388807230202	0	0	0	0	0	0	0	0	0.00112704912174113	0	0	0	0	0	0	0	0	0	0.0343071192440364	0	0	0	0.00344105793357493	0	0	0	0	0	0	0	0	0.00564806514226611	0	0	0	0	0	0
Cerceris quinquefasciata_female_7	0	0	0	0	0	0	0	0	0	0	0.0290488680865806	0	0	0	0	0	0	0	0	0.00186103089981166	0	0	0	0	0	0	0	0	0	0.0518026675230199	0	0	0	0.00469406916923459	0	0	0	0	0	0	0	0	0.00451136622377226	0	0	0	0	0	0
Cerceris quinquefasciata_female_8	0	0	0	0	0	0	0	0	0	0	0.0242446660146357	0	0	0	0	0	0	0	0	0.00225882303217028	0	0	0	0	0	0	0	0	0	0.180032442934979	0.00336927721668527	0	0	0.035949057195616	0	0	0	0	0	0	0	0	0.0110890893754274	0	0	0	0	0	0
Cerceris quinquefasciata_female_9	0	0	0	0	0	0	0	0	0	0	0.00430681105519972	0	0	0	0	0	0	0	0	0.0011101651384323	0	0	0	0	0	0	0	0	0	0.0828589708508483	0.0018254461955111	0	0	0.0171574011596165	0	0	0	0	0	0	0	0	0.0118240177660095	0	0.00238720720930797	0	0	0	0
Cerceris quinquefasciata_female_10	0	0	0	0	0	0	0	0	0	0	0.0296274435161524	0	0	0	0	0	0	0	0	0.00456209634708312	0	0	0	0	0	0	0	0	0	0.17345636764984	0.00826534632912175	0	0	0.0428488928366424	0	0	0	0	0	0	0	0	0.0152660466353876	0	0.00544927219295155	0	0	0	0
Cerceris quinquefasciata_female_11	0	0	0	0	0	0	0	0	0	0	0.00160348394511853	0	0	0	0	0	0	0	0	0	0	0	0	0	0	0	0	0	0	0.0111280534698421	0.000376627996778166	0	0	0.00476408780787493	0	0	0	0	0	0	0	0	0.00195805836480404	0	0.000321408194736373	0	0	0	0
Cerceris quinquefasciata_female_12	0	0	0	0	0	0	0	0	0	0	0.0111131037893445	0	0	0	0	0	0	0	0	0.000909677969443495	0	0	0	0	0	0	0	0	0	0.0266732167573654	0.00499483614655817	0	0	0.0105370041173178	0	0	0	0	0	0	0	0	0.00575478266707955	0	0.00115373428946238	0	0	0	0
Cerceris quinquefasciata_female_13	0	0	0	0	0	0	0	0	0	0	0.00783420283169101	0	0	0	0	0	0	0	0	0	0	0	0	0	0	0	0	0	0	0.0367382240710019	0.00349739095381354	0	0	0.0149482506982983	0	0	0	0	0	0	0	0	0.0076389082683199	0	0.00143419758108294	0	0	0	0
Cerceris quinquefasciata_female_14	0	0	0	0	0	0	0	0	0	0	0.0158453849116334	0	0	0	0	0	0	0	0	0.0011277261253978	0	0	0	0	0	0	0	0	0	0.0439456807855454	0.000517490619534359	0	0	0.00631749642930655	0	0	0	0	0	0	0	0	0.00734637878671658	0	0.00103740240314428	0	0	0	0
Cerceris quinquefasciata_male_1	0	0	0	0	0	0	0	0	0	0	0.0100898058146938	0	0	0	0	0	0	0	0	0.00264313933207532	0	0	0	0	0	0	0.000424109114528544	0.00207728303031598	0	0.1090413632754	0.00689671035117309	0	0.00320878138707393	0.0264776782727402	0	0	0	0.00188833269069507	0	0	0.000257287404622698	0	0.00868694863213543	0	0.00240451435064592	0	0	0	0
Cerceris quinquefasciata_male_2	0	0	0	0	0	0	0	0	0	0	0.0094287485766141	0	0	0	0	0	0	0	0	0.00208309747352356	0	0	0	0	0	0	0.000755454107872652	0.00423557294813325	0	0.0957202131890425	0.00733484537420872	0	0.00394256740681285	0.0254917548684124	0	0	0	0.0025573999986977	0	0	0.000851174239229633	0	0.00884687585822592	0	0.00307557619912621	0	0	0	0
Cerceris quinquefasciata_male_3	0	0	0	0	0	0	0	0	0	0	0.00675953694182415	0	0	0	0	0	0	0	0	0.00304645576963855	0	0	0	0	0	0	0.000264094174018948	0.00198474185932932	0	0.0932491262382516	0.0078059206427488	0	0.00204661355613488	0.0151640212643266	0	0	0	0.00155545111173173	0	0	0.00119343048175838	0	0.0117722828255599	0	0.00320023527484933	0	0	0	0
Cerceris quinquefasciata_male_4	0	0	0	0	0	0	0	0	0	0	0.00810554915531306	0	0	0	0	0	0	0	0	0.00104978720389651	0	0	0	0	0	0	0.0117780359369816	0.0024700408829177	0	0.0814786828779665	0.00408220753778664	0	0.00131776988157187	0.010077796461324	0	0	0	0.00216427137400573	0	0	0.00146905155051013	0	0.00680921489105078	0	0.00238003815901576	0	0	0	0
Cerceris quinquefasciata_male_5	0	0	0	0	0	0	0	0	0	0	0.0192746974870845	0	0	0	0	0	0	0	0	0.0037171028078432	0	0	0	0	0	0	0.00491183243298153	0.0075404331300101	0	0.117927922281952	0.0134163101835761	0	0.00759600877624529	0.0400519130597849	0	0	0	0.00377144049015867	0	0	0.0030790485461106	0	0.00925561810201638	0	0.00551315617759088	0	0	0	0
Cerceris quinquefasciata_male_6	0	0	0	0	0	0	0	0	0	0	0.00725763800655033	0	0	0	0	0	0	0	0	0.00155331188591549	0	0	0	0	0	0	0.000350796439039794	0.00236735805663189	0	0.0976851140486288	0.00432969147981439	0	0.00307763612596166	0.0208818088554455	0	0	0	0.00162824373930468	0	0	0.00131033344133511	0	0.00856790836543882	0	0.00301799545763236	0	0	0	0
Cerceris quinquefasciata_male_7	0	0	0	0	0	0	0	0	0	0	0.0127325407423833	0	0	0	0	0	0	0	0	0.00145540440169625	0	0	0	0	0	0	0.00120626507107879	0.00275006211524024	0	0.13538405663663	0.00489826498401059	0	0.00229599054301019	0.017077584507213	0	0	0	0.000918496357486076	0	0	0	0	0.0120554901422364	0	0.00207887456708777	0	0	0	0
Cerceris quinquefasciata_male_8	0	0	0	0	0	0	0	0	0	0	0.0160996546169559	0	0	0	0	0	0	0	0	0.00109666113021003	0	0	0	0	0	0	0.00544047115101192	0.0195532688500718	0	0.0830807368579433	0.00734811985446673	0	0.00404016581402844	0.0365113558450209	0	0	0	0.00223995946696407	0	0	0.00173294677062368	0	0.00562668294801604	0	0.00337643455274706	0	0	0	0
Cerceris quinquefasciata_male_9	0	0	0	0	0	0	0	0	0	0	0.0141646674252956	0	0	0	0	0	0	0	0	0.00196587650089918	0	0	0	0	0	0	0.00159638133743406	0.00377753236458675	0	0.0989021464077214	0.00573609561220708	0	0.0037590733585065	0.0305257485853397	0	0	0	0.0022698307228088	0	0	0.00189804156521605	0	0.0091679444723734	0	0.00348374206599191	0	0	0	0
Cerceris quinquefasciata_male_10	0	0	0	0	0	0	0	0	0	0	0.00956010670757169	0	0	0	0	0	0	0	0	0.00124146995472433	0	0	0	0	0	0	0.00143693603578442	0.00396607682212096	0	0.0919678249212791	0.00396077801020985	0	0.00141547016444687	0.0193029277077841	0	0	0	0.00118136984495828	0	0	0	0	0.00866697274567189	0	0.00197207273901563	0	0	0	0
Cerceris quinquefasciata_male_11	0	0	0	0	0	0	0	0	0	0	0.0430000631316273	0	0	0	0	0	0	0	0	0.00249334940961044	0	0	0	0	0	0	0.0116148847376129	0.0328572519269141	0	0.197040054477722	0.00317577223767513	0	0.00138472330724307	0.0179850499330743	0	0	0	0.000400351961413618	0	0	0	0	0.00750579587730778	0	0	0	0	0	0
Cerceris rybyensis_female_1	0.000670493725668008	0	0	0	0	0	0	0.00171023055299077	0	0	0.0916379223376152	0.000159391108500619	0	0	0	0	0.0014659631632049	0	0	0.0030456736896452	0	0	0	0	0	0	0.19875465356464	0.0229942131771213	0	0.145678627451236	0	0	0	0	0	0	0	0	0.0124245837453332	0	0	0	0.002774303936854	0	0	0	0	0	0
Cerceris rybyensis_female_2	0.00401152137985594	0	0	0	0	0	0	0.00194257488718589	0	0	0.214386256989975	0.000216733783250938	0	0	0	0	0.00084161014243753	0	0	0.00659682387005963	0	0	0	0	0	0	0.138631419775487	0.0707231981259468	0	0.254539882143983	0	0	0	0	0	0	0	0	0.00358881620353505	0	0	0	0.00576030016281854	0	0	0	0	0	0
Cerceris rybyensis_female_3	0.000131215434177627	0	0	0	0	0	0	7.38327e+09	0	0	0.0442134450765622	0	0	0	0	0	0	0	0	0.00201212108568699	0	0	0	0	0	0	0.0618620211177893	0.00608070347959639	0	0.157873210803171	0	0	0	0	0	0	0	0	0.00773626065628963	0	0	0	0.00299959958341327	0	0	0	0	0	0
Cerceris rybyensis_female_4	0.00132517207854426	0	0	0	0	0	0	0.00151957149344076	0	0	0.0968496523279162	0.000269917134638377	0	0	0	0	0.00103348605770633	0	0	0.00460372269239261	0	0	0	0	0	0	0.149719285320755	0.00924505973929671	0	0.159573441659411	0	0	0	0	0	0	0	0	0.0128918197729157	0	0	0	0.00415680276554617	0	0	0	0	0	0
Cerceris rybyensis_female_5	0.00116037135203083	0	0	0	0	0	0	0.00389576790310565	0	0	0.0962110766501478	0.000240216378480007	0	0	0	0	0.00200625541689851	0	0	0.00349762360289597	0	0	0	0	0	0	0.177493113939931	0.00496773105299529	0	0.170423372633169	0	0	0	0	0	0	0	0	0.00873125151213609	0	0	0	0.00409534457469663	0	0	0	0	0	0
Cerceris rybyensis_female_6	0.0134662339514499	0	0	0	0	0	0	0.110737842712025	0	0	0.156074941844349	0.0051685655329926	0	0	0	0	0.0197254111849164	0	0	0.00501299699990315	0	0	0	0	0	0	0.419814007906686	0.00913392013110938	0	0.0969099986470537	0	0	0	0	0	0	0	0	0.00546295286484942	0	0	0	0.00429266910683942	0	0	0	0	0	0
Cerceris rybyensis_female_7	0.00185399873032983	0	0	0	0	0	0	0.00102141249499274	0	0	0.102854747906872	0	0	0	0	0	0.00100413056371581	0	0	0.00384554577667528	0	0	0	0	0	0	0.190976547615696	0.0413924753806943	0	0.145167397736288	0	0	0	0	0	0	0	0	0.0110386327127395	0	0	0	0.0011460395406302	0	0	0	0	0	0
Cerceris rybyensis_female_8	0.000311126834280802	0	0	0	0	0	0	0	0	0	0.0626690423015692	0	0	0	0	0	0	0	0	0.00354162691724694	0	0	0	0	0	0	0.056288370314572	0.002522804963639	0	0.192169675803419	0	0	0	0	0	0	0	0	0.0076377337788135	0	0	0	0.00275528093479392	0	0	0	0	0	0
Cerceris rybyensis_female_9	0.000596448236383638	0	0	0	0	0	0	0.000307093074534178	0	0	0.0518555425847271	0	0	0	0	0	0	0	0	0.00259195613184095	0	0	0	0	0	0	0.0978212389324727	0.0235107950089504	0	0.151495922424506	0	0	0	0	0	0	0	0	0.00885793204030406	0	0	0	0.00206412216115029	0	0	0	0	0	0
Cerceris rybyensis_female_10	0.00102531526143996	0	0	0	0	0	0	0.000265679637184351	0	0	0.0304162010175456	0	0	0	0	0	0	0	0	0.00173430166972328	0	0	0	0	0	0	0.0598889310495368	0.0184599417933361	0	0.122412459354817	0	0	0	0	0	0	0	0	0.00799215211648434	0	0	0	0.00153562129087809	0	0	0	0	0	0
Cerceris rybyensis_female_11	0.0082471440335173	0	0	0	0	0	0	0.0378951851677321	0	0	0.139668994020952	0.00109968648126735	0	0	0	0	0.0162064141876617	0	0	0.00341577878751334	0	0	0	0	0	0	0.59818109503671	0.0219161370512184	0	0.0536063831046006	0	0	0	0	0	0	0	0	0.00656205498278968	0	0	0	0.00178631702639148	0	0	0	0	0	0
Cerceris rybyensis_female_12	0.00255108365993043	0	0	0	0	0	0	0.0125597878943828	0	0	0.133262612347889	0.000745230490754765	0	0	0	0	0.00797592850060248	0	0	0.00392319566897547	0	0	0	0	0	0	0.382133265645877	0.0172980910011279	0	0.110869679482875	0	0	0	0	0	0	0	0	0.0108515097987871	0	0	0	0.0040102597770949	0	0	0	0	0	0
Cerceris rybyensis_female_13	0.000515512187317458	0	0	0	0	0	0	0.00109478536635989	0	0	0.0191044772482212	0	0	0	0	0	0	0	0	0.00117140954476983	0	0	0	0	0	0	0.054122954288478	0.00594342862181969	0	0.102761734927627	0	0	0	0	0	0	0	0	0.00592440226467968	0	0	0	0.00229247170221831	0	0	0	0	0	0
Cerceris rybyensis_female_14	0.000595413091583838	0	0	0	0	0	0	0.000249581742836762	0	0	0.0740364498973824	0	0	0	0	0	0.000283956914816603	0	0	0.00368848025225943	0	0	0	0	0	0	0.12175805220289	0.0170372747876775	0	0.158329165683951	0	0	0	0	0	0	0	0	0.0101483900629112	0	0	0	0.00234469407629296	0	0	0	0	0	0
Cerceris rybyensis_male_1	0.00171969372348122	0	0	0	0	0	0	0.00279651609458714	0.0485913347678179	0.00694109243831721	0.102209148495528	0.00372968372282383	0	0	0	0	0.00105402872454881	0	0.0120519024311258	0.00517958541419429	0	0	0	0	0	0	0.0503772556312533	0.395132218216063	0.018635321468987	0.112700671461239	0.00667806118880189	0	0	0	0	0	0	0	0	0	0	0.00507023120860334	0.00534662552619216	0	0	0	0	0	0
Cerceris rybyensis_male_2	0.000622482564131352	0	0	0	0	0	0	0.000605051096381034	0.00812536417430451	0.000575113254663534	0.0912673471172065	0.000748211328380726	0	0	0	0	0.00129916463133287	0	0.00644115031257133	0.00615085926065306	0	0	0	0	0	0	0.0693784543381411	0.3190144022808	0	0.156111703004718	0.00377741783865839	0	0	0	0	0	0	0	0	0	0	0.00587109906851572	0.0063302868035848	0	0	0	0	0	0
Cerceris rybyensis_male_3	0.00129046002609173	0	0	0	0	0	0	0.00150631422969413	0.0234260962659017	0.00315967102903068	0.11971708120494	0.00115802495767682	0	0	0	0	0	0	0.00813036363792219	0.00510509417228012	0	0	0	0	0	0	0.0547529574214665	0.412694393454316	0.0152829294904911	0.145122177469759	0.00419696574741796	0	0	0	0	0	0	0	0	0	0	0.00481391693513725	0.0034965797343917	0	0	0	0	0	0
Cerceris rybyensis_male_4	0.00307741582328534	0	0	0	0	0	0	0.00184227554884121	0.0190573068394683	0.00158556137648768	0.150357489713283	0.000598179287076521	0	0	0	0	0.00122389875225309	0	0.00727183769103478	0.00561182579177495	0	0	0	0	0	0	0.0931964073873865	0.382234030704144	0.00725473237575972	0.155414592405881	0.00141858288771436	0	0	0	0	0	0	0	0	0	0	0.00285986599733244	0.00291244364114041	0	0	0	0	0	0
Cerceris rybyensis_male_5	0.00149282511912809	0	0	0	0	0	0	0	0.00330454579974823	0.000409393123834169	0.0895246558480152	0.000292084793164282	0	0	0	0	0	0	0.00413285878145173	0.00703743561552979	0	0	0	0	0	0	0.0391535305762196	0.409441270383701	0.0106131791966748	0.18918297433894	0.0048741233144813	0	0	0	0	0	0	0	0	0	0	0.00795400231239351	0.00276173993347006	0	0	0	0	0	0
Cerceris rybyensis_male_6	0.00256642417286087	0	0	0	0	0	0	0.000698253618916327	0.0272840387852274	0.00331750163599358	0.116018920113185	0	0	0	0	0	0.000198222240168269	0	0.00987593367875394	0.00422928852093912	0	0	0	0	0	0	0.036182626696485	0.488013575840663	0.0121224363007389	0.125354717507387	0.00112559384964946	0	0	0	0	0	0	0	0	0	0	0.00345560676726091	0.00182017668634045	0	0	0	0	0	0
Cerceris rybyensis_male_7	0.003070218428876	0	0	0	0	0	0	0.00101620622966543	0.0281225218382918	0.00332464554169105	0.130324317845205	0.000687160290515398	0	0	0	0	0	0	0.00876426632053218	0.00472839948142632	0	0	0	0	0	0	0.0407710239752615	0.46436673937787	0.00739957014226115	0.14174778797658	0.00205122842134002	0	0	0	0	0	0	0	0	0	0	0.00387425495431621	0.0029155150659968	0	0	0	0	0	0
Cerceris rybyensis_male_8	0.00531114178989001	0	0	0	0	0	0	0.00345882230787415	0.0240740880749772	0.00314729661322074	0.161980995622142	0.000692591074894695	0	0	0	0	0.001433905292627	0	0.00622769131100032	0.00607320534603764	0	0	0	0	0	0	0.085163618194028	0.353987695222293	0.0079743319763098	0.179739136293247	0.00124299457812227	0	0	0	0	0	0	0	0	0	0	0.00196182894581432	0.00263808936731655	0	0	0	0	0	0
Cerceris rybyensis_male_9	0.0020325019233481	0	0	0	0	0	0	0.00159993250457156	0.0266770333563675	0.00353176845944514	0.136211000283608	0.000744031283293614	0	0	0	0	0	0	0.00820044274918703	0.00543425058006006	0	0	0	0	0	0	0.047597150298648	0.43848776005941	0.0126624236064695	0.159585451430566	0.00179655368161306	0	0	0	0	0	0	0	0	0	0	0.00269664833817971	0.00272079628761563	0	0	0	0	0	0
Cerceris rybyensis_male_10	0.00166333370727482	0	0	0	0	0	0	0.00309483889770592	0.0149812756994158	0.00116554688739054	0.101174053066965	0.00287326832571609	0	0	0	0	0.00191061653692656	0	0.00713179986977007	0.00679621334670709	0	0	0	0	0	0	0.0808772541213864	0.305758009271057	0.00951147199491972	0.150319277583128	0.00895018303562405	0	0	0	0	0	0	0	0	0	0	0.00817340983886944	0.00553582367167905	0	0	0	0	0	0
Cerceris rybyensis_male_11	0.00228723276009187	0	0	0	0	0	0	0.00534382105624916	0.0669665979436112	0.00798262546509131	0.128026748206881	0.00466279593578968	0	0	0	0	0.00124394372148953	0	0.010598435766078	0.00612733377790333	0	0	0	0	0	0	0.0579225383667814	0.422017266484962	0.0151909280902584	0.121064665298548	0.0039480308473783	0	0	0	0	0	0	0	0	0	0	0.00263681416097907	0.00401611321671142	0	0	0	0	0	0
Cerceris rybyensis_male_12	0.000355494832123421	0	0	0	0	0	0	0.000360821404555974	0.00628349921103084	0.00216402080699958	0.0845933874533884	0.00091136606065076	0	0	0	0	0	0	0.00492802813915773	0.00578526968694383	0	0	0	0	0	0	0.0462696728327473	0.298697323327946	0.00590386779821469	0.208813868791369	0.00665428425547624	0	0	0	0	0	0	0	0	0	0	0.00743825597046379	0.0055907055765814	0	0	0	0	0	0
Cerceris rybyensis_male_13	0.000223487382595021	0	0	0	0	0	0	0.00147950196899504	0.0102501452482868	0.0013562697295064	0.0707742236605909	0.00139816922837355	0	0	0	0	0	0	0.00656875190999633	0.00408709114045845	0	0	0	0	0	0	0.074048178484974	0.41878427596335	0.0106868220464283	0.141136849610957	0.00472023248826561	0	0	0	0	0	0	0	0	0	0	0.00735494451640323	0.00310399806000513	0	0	0	0	0	0
Cerceris rybyensis_male_14	0.000789911777622788	0	0	0	0	0	0	0.000977746014901431	0.0409083969184903	0.00473287089441661	0.142497965022908	0.00102440138898734	0	0	0	0	0	0	0.00817357511058033	0.00422155558868526	0	0	0	0	0	0	0.0520032496360031	0.453289013393638	0.0127501342440502	0.143445120087123	0.00164911236612905	0	0	0	0	0	0	0	0	0	0	0.00105919299305706	0.00195838766848459	0	0	0	0	0	0
Cerceris sabulosa_female_1	0.0221412399193675	0	0	0	0.00291576321333911	0	0	0.0271544477386062	0.00194293720853696	0	0.205225382227385	0.0155614893548438	0	0	0	0	0	0.0126060829134393	0.000158260866161783	0.00631389174538613	0	0	0	0	0.00372246033246577	0	0.396110422933063	0.0226497279544212	0.000211758941053551	0.145806245967334	0.00428331861865091	0.00052277974641966	0.00155943255201344	0.00105252257866391	0	0	0	0	0.00585795673132228	0.00124539381508315	0	0	0.00497409952734422	0	0	0	0	0	0
Cerceris sabulosa_female_2	0.0107299652801689	0	0	0	0.00334307957311645	0	0	0.0218459768556468	0.0021674516715286	0	0.158730990787241	0.0157320542346306	0	0	0	0	0	0.0135169619421462	0.000317561208012949	0.00450200478687916	0	0	0	0	0.00323445787274717	0	0.467332711650797	0.0432726308354109	0.000699824995283558	0.124817945617255	0.00708658303930039	0	0.00183570944771607	0.0016038308590658	0	0	0	0	0.00630699999817653	0	0	0	0.00373476573704165	0	0	0	0	0	0
Cerceris sabulosa_female_3	0.0089998174266008	0	0	0	0.00298217578725193	0	0	0.0234593606748846	0.00408387715478327	0	0.130516027902454	0.0152677399983624	0	0	0	0	0	0	0	0.00363880243912547	0	0	0	0	0.0057008450560706	0	0.582679887427718	0.0257987241574419	0.000379592986826426	0.0758672459042543	0.00795496741092108	0	0.00104459153517117	0.000604356149034462	0	0	0	0	0.00651425449640487	0	0	0	0.00234592601546868	0	0	0	0	0	0
Cerceris sabulosa_female_4	0.00230645331365457	0	0	0	0.000625251643698238	0	0	0.000992999623947454	0.00893167423805351	0	0.0742847951721687	0.00255873124461657	0	0	0	0	0	0.00679363861988888	0.00650511881897065	0.00459616633499603	0	0	0	0	0.00184797640067493	0	0.115930969937714	0.336578004671059	0.00413171123927694	0.145023589142833	0.00347814261451956	0.00170884903932295	0.00257391831393156	0.00177831607501239	0	0	0	0	0	0.000207690076095846	0	0.00760649198890723	0.00500995184490965	0	0	0	0	0	0
Cerceris sabulosa_female_5	0.00101418629516691	0	0	0	0.000362582972233582	0	0	0.00112114852751989	0.00119257735601364	0	0.0807980965203181	0.00263105199979105	0	0	0	0	0	0.00905667373480287	0.00102152466923493	0.00478809529178992	0	0	0	0	0.000994547732875773	0	0.314058184532679	0.104238715988122	0.00197323895579494	0.144472750919847	0.00289006721682325	0.00172792516033953	0.00279267085107315	0.00207101011952414	0	0	0	0	0.0101216536742734	0.000972217439643843	0	0.00406237992755794	0.00474476779359262	0	0	0	0	0	0
Cerceris sabulosa_female_6	0.00157565327533619	0	0	0	0.000677971674098319	0	0	0	0.00464560803172206	0	0.11032420840979	0.00206527812171709	0	0	0	0	0	0.0039641035027463	0.00428506457001263	0.00601219801060376	0	0	0	0	0	0	0.0778151181578935	0.360786435606101	0.0038417753984868	0.177941344419031	0.00366460392803474	0	0.00109052260488782	0.00104642200148582	0	0	0	0	0	0	0	0.00595814773428163	0.00293729245078421	0	0	0	0	0	0
Cerceris sabulosa_female_7	0.00199003922741166	0	0	0	0.00114749395237835	0	0	0.00389890164063545	0.000237409023814631	0	0.147286470290646	0.00730667845425199	0	0	0	0	0	0.0146606618722808	0	0.00588108504731925	0	0	0	0	0.0012792914988321	0	0.454731615237	0.031074311030919	0	0.137756883637407	0.00400175847955929	0.00115895460859172	0.00240656776539785	0.00152402922120454	0	0	0	0	0.0119328896619712	0	0	0	0.00409810280909186	0	0	0	0	0	0
Cerceris sabulosa_female_8	0.00532575549222224	0	0	0	0.00201364750374678	0	0	0.0178008656186433	0.00462583215112383	0	0.12503267663345	0.0105021778081791	0	0	0	0	0	0.0195609615973933	0.00130242997012612	0.00475986379568591	0	0	0	0	0.0040740255033363	0	0.484672979795662	0.0700991626490138	0.000868816599721017	0.0931107116990165	0.00667642666828167	0.00189043515878553	0.00273878834722272	0.00226209048858527	0	0	0	0	0.00988523856384418	0.00409203530119284	0	0.00114269388587941	0.00308391161597842	0	0	0	0	0	0
Cerceris sabulosa_female_9	0.0020079983245405	0	0	0	0	0	0	0.000958448319340302	0.0100333695684694	0	0.0865864592668155	0.00426814190686098	0	0	0	0	0	0.00316470935194195	0.00394680131130351	0.00589927581967155	0	0	0	0	0.000990247856879286	0	0.119259623563001	0.317938740299503	0.00709921826136883	0.152173392962215	0.00378636181661982	0.000408789323789673	0.00153249835802119	0.000532818917875415	0	0	0	0	0	0	0	0.00672946600427128	0.00500106425871602	0	0	0	0	0	0
Cerceris sabulosa_female_10	0.00267008774891067	0	0	0	0.00102076602443106	0	0	0.00333570718016866	0.0123219585919498	0	0.174406272196255	0.00391668982054603	0	0	0	0	0	0.0121212897577779	0.0029805892156764	0.00598904454820271	0	0	0	0	0.000976982361055142	0	0.264505535093871	0.17866263090409	0.0012802277585412	0.165262045121201	0.00408125268301165	0.000959721869138774	0.00176505446792609	0.00181662773508754	0	0	0	0	0	0.000367615684966082	0	0.00141052469269395	0.00419037480380017	0	0	0	0	0	0
Cerceris sabulosa_female_11	0.00173236550037092	0	0	0	0.000459051546282565	0	0	0.00486514442905822	0.00638525680768076	0	0.149132629308571	0.00301694691880877	0	0	0	0	0	0.0107575234861984	0.00191747384325537	0.00498522912095877	0	0	0	0	0.00118801743931081	0	0.356457225950372	0.124134821487576	0.000642216894469381	0.141585285468757	0.00303870083983517	0.000673138131164743	0.000879114618081081	0.000566654402147604	0	0	0	0	0.00658336130872656	0	0	0.00108465297874207	0.004377009871456	0	0	0	0	0	0
Cerceris sabulosa_female_12	0.000603915327005003	0	0	0	0	0	0	0.000772290742612331	0.00720320118521242	0	0.178193138958353	0.0020253792375112	0	0	0	0	0	0.00873060521405815	0.00205632431294183	0.0054095412379206	0	0	0	0	0	0	0.28333747181406	0.19914827821921	0.000708102425527389	0.175101474727921	0.00308603105089797	0.00383749933860914	0	0.000362704075824521	0	0	0	0	0	0.00182566324809987	0	0.00106951311477951	0.002469609423978	0	0	0	0	0	0
Cerceris sabulosa_female_13	0.000679222290149557	0	0	0	0	0	0	0.00152798429314045	0	0	0.136876591014376	0.00361642051888067	0	0	0	0	0	0.00622628309961421	0	0.00591692087995752	0	0	0	0	0.000818992281469402	0	0.382369012076529	0.018004097390249	0	0.229370748173166	0.00183776663676128	0.00180176726458403	0.00079648939164015	0.000458519355800294	0	0	0	0	0.00674998731422561	0	0	0	0.00481850677571334	0	0	0	0	0	0
Cerceris sabulosa_female_14	0.00136555040118901	0	0	0	0.000599136314550744	0	0	0.000460538775621116	0.011606797949539	0	0.0720624866438152	0.00204325473675696	0	0	0	0	0	0.00692900613301602	0.00792009675386964	0.00357964941566044	0	0	0	0	0.00216601112977865	0	0.0860810033183071	0.462742191769059	0.0106037690255363	0.103250188047006	0.00339868338831655	0.00110486581343098	0.00230836165828958	0.00183165372480511	0	0	0	0	0	0.00016094730785145	0	0.00689549729746871	0.00323783265251288	0	0	0	0	0	0
Cerceris sabulosa_male_1	0.00114561322368885	0	0	0	0	0	0	0.000773661097599182	0.00643439232881188	0	0.0663619481279093	0.00443315794733059	0	0	0	0	0	0.00293634641442148	0.00376177176056376	0.00654079098971162	0	0	0	0	0	0	0.11771177034131	0.265645762060676	0.00671129138272358	0.152957179371837	0.00353627818471847	0	0	0	0	0	0	0.00230230612386382	0	0	0	0.00670526825954427	0.00658643925683439	0	0	0	0	0	0
Cerceris sabulosa_male_2	0.000257729599220232	0	0	0	0	0	0	0.000113854418649995	0.00282534781208617	0	0.061161763101017	0.00202312738476221	0	0	0	0	0	0.00241831220078461	0.00248986455907673	0.00457227496211448	0	0	0	0	0	0	0.0933958545098107	0.243022189982926	0.00396735481565847	0.171498152648592	0.00231238109026561	0	0	0	0	0	0	0.00236763070394925	0	0	0	0.00777712839185601	0.00622430179088682	0	0	0	0	0	0
Cerceris sabulosa_male_3	0	0	0	0	0	0	0	0	0	0	0.0126624291507881	0	0	0	0	0	0	0	0.000568143330429046	0.00273781068931485	0	0	0	0	0	0	0.0267711101360932	0.222012372983299	0.00131748527314112	0.209749940616556	0.00187967520286147	0	0	0	0	0	0	0.000879553248649165	0	0	0	0.0132544321579103	0.0052886075872133	0	0	0	0	0	0
Cerceris sabulosa_male_4	0	0	0	0	0	0	0	0	0	0	0.0434651820241906	0	0	0	0	0	0	0	0	0.0012499990528544	0	0	0	0	0	0	0.145924697669666	0.290186207659896	0.00202690616258393	0.148968561352274	0	0	0	0	0	0	0	0	0	0	0	0.00472207454846072	0.000852256185341648	0	0	0	0	0	0
Cerceris sabulosa_male_5	0.00052701755865923	0	0	0	0	0	0	0	0.00254930018578916	0	0.0709275358983645	0.00232827333141004	0	0	0	0	0	0.00260863288827187	0.00233095608234208	0.00415813504371622	0	0	0	0	0	0	0.0904791789736439	0.283146133477465	0.00474054375562843	0.163731687130763	0.00307631371629384	0	0	0	0	0	0	0.000850621368720634	0	0	0	0.00927627599302927	0.0041107639461775	0	0	0	0	0	0
Cerceris sabulosa_male_6	0.0047750190493135	0	0	0	0	0	0	0.0115692818404225	0.00313767427869908	0	0.0812558846298651	0.000938683427249528	0	0	0	0	0	0.00243210117257619	0.00199635741388421	0.00314753053494787	0	0	0	0	0	0	0.186180479362073	0.221285120606637	0.00184939875277493	0.12796830169284	0.00327833117336543	0	0	0	0	0	0	0.00529471756400091	0	0	0	0.00689752186657918	0.00291136564580741	0	0	0	0	0	0
Cerceris sabulosa_male_7	0	0	0	0	0	0	0	0	0.00216257139706912	0	0.0650302106230766	0.0014656808059205	0	0	0	0	0	0.00166046460503288	0.00110531226864953	0.00399660458492089	0	0	0	0	0	0	0.109729290688578	0.288625849220822	0.00300494704727535	0.179957239308375	0.00323350711151709	0	0	0	0	0	0	0.00168450117996572	0	0	0	0.00698720472337056	0.00418706130030447	0	0	0	0	0	0
Cerceris sabulosa_male_8	0.00037329715006192	0	0	0	0	0	0	0.000274857849162951	0.00347046797753499	0	0.0704649079512707	0.00175181580480453	0	0	0	0	0	0.00312672679675932	0.00203895505920265	0.00248907239901051	0	0	0	0	0	0	0.144626242546708	0.289304020940134	0.00402687320377492	0.108626254475023	0.00193249446550946	0	0	0	0	0	0	0.00277099589412282	0	0	0	0.0073762887430217	0.00175505886337444	0	0	0	0	0	0
Cerceris sabulosa_male_9	0	0	0	0	0	0	0	0	0.00270548987429379	0	0.129611160571035	0	0	0	0	0	0	0.000979137569903075	0.00232565538441652	0.00442978313010907	0	0	0	0	0	0	0.133347294215762	0.313533425610028	0.00153625014489555	0.209180424001482	0	0	0	0	0	0	0	0.000917246168063123	0	0	0	0.0021321947767595	0.00403073751711547	0	0	0	0	0	0
Cerceris sabulosa_male_10	0.000699161595953053	0	0	0	0	0	0	0.00011186472332305	0.00938805759317822	0	0.128986842425881	0.00174300189811823	0	0	0	0	0	0.00205666299771883	0.00483277113314906	0.00536739225023401	0	0	0	0	0	0	0.109726210553974	0.368045107782969	0.00688796653556027	0.162891204964518	0.000570878402811256	0	0	0	0	0	0	0.00101225263787218	0	0	0	0.00379888056115476	0.00294259732211725	0	0	0	0	0	0
Cerceris sabulosa_male_11	0.000612624195102924	0	0	0	0	0	0	0	0.00901770235551084	0	0.156531803869452	0.00170901713884773	0	0	0	0	0	0.00351428140709289	0.00329183000118659	0.00586180116515163	0	0	0	0	0	0	0.139454899064218	0.300986830930438	0.00203354395465362	0.191647086560109	0.00268747058690624	0	0	0	0	0	0	0.00131549550339572	0	0	0	0.00279959253557197	0.0033271538890919	0	0	0	0	0	0
Cerceris sabulosa_male_12	0	0	0	0	0	0	0	0	0.00650324671937662	0	0.103696505874972	0.001656828048174	0	0	0	0	0	0.00164594862354202	0.0025696871301187	0.00385218761563068	0	0	0	0	0	0	0.100444711788382	0.326633542664924	0.00410024791665494	0.161346506354184	0.00463339859496705	0	0	0	0	0	0	0	0	0	0	0.00598723937684822	0.00197207232858142	0	0	0	0	0	0
Cerceris sabulosa_male_13	0.0012175258421107	0	0	0	0	0	0	0.00446843650031549	0.0213906290245931	0	0.0803633149254783	0.00244451546181054	0	0	0	0	0	0.00416417023386698	0.00393321045641216	0.0045651143335771	0	0	0	0	0	0	0.120578924640727	0.27236509146643	0.00428545333922659	0.133180119925455	0.00396774944297892	0	0	0	0	0	0	0.00299439565827351	0	0	0	0.00880558198024269	0.00441088801171755	0	0	0	0	0	0
Cerceris sabulosa_male_14	0.00152111487301077	0	0	0	0	0	0	0.00238918366134234	0.0193278276575458	0	0.0809916863344974	0.00415377502235108	0	0	0	0	0	0.00556961919749367	0.00554885570528983	0.00311717821216681	0	0	0	0	0	0	0.13380517541417	0.354535451962058	0.00692486636182226	0.0963814942233479	0.00181714811652141	0	0	0	0	0	0	0.00245143854847999	0	0	0	0.0062015458952305	0.00288348882947846	0	0	0	0	0	0
Hedychrum chalybaeum_female_1	0.0097219399779418	0	0	0	0.00601533586582077	0	0	0.0449626022874423	0.03546001744625	0	0.062606122632982	0.00268996850726009	0	0	0	0	0.000839292396507116	0	0.00236268589958663	0.0126979015791351	0	0	0	0	0	0.0133291321618039	0.103393606135477	0.290744984104033	0	0.186528151306822	0	0	0	0	0	0	0	0	0	0	0	0.00556417832387666	0.0100260190104631	0	0	0	0	0	0
Hedychrum chalybaeum_female_2	0.00675094494357363	0	0	0	0.00534919919373763	0	0	0.0385814168655302	0.021131483318342	0	0.0483594397401176	0.00267156940209427	0	0	0	0	0.000798642806275913	0	0.00426290513365075	0.0103136829501155	0	0	0	0	0.0048978370522442	0	0.144032092045669	0.2884473072009	0	0.166202051870585	0	0	0	0	0	0	0	0	0.00173032786501513	0	0	0.00609175137431954	0.0079162752236025	0	0	0	0	0	0
Hedychrum chalybaeum_female_3	0.00754861396684735	0	0	0	0.00466373939575604	0	0	0.028326112089454	0.0210873683152285	0	0.0527601027816194	0.00200695031060488	0	0	0	0	0.000598923115639101	0	0.00573107480466498	0.00995140749675036	0	0	0	0	0.00199948099758459	0	0.115443145201788	0.348407485803593	0	0.158772689824955	0	0	0	0	0	0	0	0	0.00138147933933636	0	0	0.00762034025175146	0.00639758998316037	0	0	0	0	0	0
Hedychrum chalybaeum_female_4	0.00395838935135715	0	0	0	0.00440673561225456	0	0	0.0177336993090935	0.0148280134105147	0	0.0438454686678169	0	0	0	0	0	0.00092591331727446	0	0.00370044058557804	0.0113680358176377	0	0	0	0	0.00184976504468379	0.00238635867404135	0.142387445089442	0.331328217034972	0	0.190297215518838	0	0	0	0	0	0	0	0	0.00150334718338811	0	0	0.00724754275884215	0.00885136060437587	0	0	0	0	0	0
Hedychrum chalybaeum_female_5	0.0143122409585259	0	0	0	0.00435095353353397	0	0	0.0512067084275542	0.0392239450308766	0	0.0764469267011975	0.0022923421278401	0	0	0	0	0.00529259948348096	0	0.00497351521642951	0.00961922931966411	0	0	0	0	0	0.0144035424690349	0.115259031159398	0.347236415153022	0	0.155207030104218	0	0	0	0	0	0	0	0	0	0	0	0.00551301286804438	0.00578579410694933	0	0	0	0	0	0
Hedychrum chalybaeum_female_6	0.00299294609832835	0	0	0	0.00500280614641414	0	0	0.015916707325831	0.0107334630549352	0	0.0568271249143018	0	0	0	0	0	0.0029063813232234	0	0.00282815282429247	0.00958079769741775	0	0	0	0	0.00144790882590542	0	0.13505669189081	0.287200762481768	0	0.21742905900639	0	0	0	0	0	0	0	0	0.00201356317229554	0	0	0.00591263658585605	0.00739741103247802	0	0	0	0	0	0
Hedychrum chalybaeum_female_7	0.0284796415326213	0	0	0	0.00652011048541251	0	0	0.0976076912255104	0.0679891071235565	0	0.11628894995026	0.00509034849149466	0	0	0	0	0.00632900618756126	0	0.00530244642248487	0.0112523669423013	0	0	0	0	0	0.0119188620047559	0.111283905921495	0.26918076975499	0	0.124419833705827	0	0	0	0	0	0	0	0	0	0	0	0.00369078776706072	0.00738317774804991	0	0	0	0	0	0
Hedychrum chalybaeum_female_8	0.00368124152200995	0	0	0	0.00305461026650694	0	0	0.0224185354682463	0.0170239921998617	0	0.0629604615436047	0.000849561297570006	0	0	0	0	0.00384347208880185	0	0.00703347116559066	0.00745775644626125	0	0	0	0	0.0023823652936354	0	0.16959432063501	0.358484682775115	0	0.148961935360605	0	0	0	0	0	0	0	0	0.00322080377821412	0	0	0.00766830837379116	0.00366447095903046	0	0	0	0	0	0
Hedychrum chalybaeum_female_9	0.0123154570035408	0	0	0	0.00556384061375438	0	0	0.0691524423485616	0.0400667755567079	0	0.0788744830760405	0.0015911970009001	0	0	0	0	0.00152522497738594	0	0.00613906558737981	0.0079442951652046	0	0	0	0	0	0.00676201153640299	0.14694510135225	0.314678744610537	0	0.124669568194133	0	0	0	0	0	0	0	0	0.00136476545839869	0	0	0.00488537688169031	0.00478874947231424	0	0	0	0	0	0
Hedychrum chalybaeum_male_1	0.0205532985882583	0	0	0	0.00669528422895479	0	0.00111794259929951	0.0379900719007619	0.0364727837538759	0	0.146803565477816	0.00861506616243779	0	0	0	0.0130631083978856	0	0	0.00388309151150642	0.00628576090824123	0	0	0	0	0	0.174327364868648	0.0525656283242038	0.192537913730937	0	0.062204054732276	0.0250105374723253	0	0.00159793964745264	0	0	0	0.000882012815281086	0	0	0	0	0.00407611800294403	0.00533786084386664	0	0	0	0	0	0
Hedychrum chalybaeum_male_2	0.0126522156915511	0	0	0	0.00645642767592816	0	0	0.0252352022112422	0.0233609101609975	0	0.127320323599107	0.00798100996818553	0	0	0	0	0	0	0.00240405786794768	0.00604146514209246	0	0	0	0	0	0.175301652695555	0.045253814677022	0.168263099411177	0	0.0614606234286332	0.0240337871358463	0	0.00203940632298069	0	0	0	0.00218419092898872	0	0	0	0	0.0047519359462268	0.00619002869278607	0	0	0	0	0	0
Hedychrum chalybaeum_male_3	0.012706038581987	0	0	0	0.0048989233951012	0	0.0026246465841621	0.0336096540127685	0.0293110770037177	0	0.127216003200373	0.00897512592401662	0	0	0	0.0117936868025438	0	0	0.0042727888556796	0.00375097000501193	0	0	0	0	0	0.196251341131973	0.0384988480551903	0.184712818219947	0	0.0461418451496809	0.0237568272102569	0	0.000988447689324777	0	0	0	0.0016197143933935	0	0	0	0	0.00467163625226897	0.00340730406840907	0	0	0	0	0	0
Hedychrum chalybaeum_male_4	0.006190886522574	0	0	0	0.00546568758347555	0	0.00257015125244262	0.0155673690771549	0.0170153562320408	0	0.109507424763722	0.00756237829838315	0	0	0	0.0123815374935573	0	0	0.00193306517048369	0.00433738074209288	0	0	0	0	0	0.210862515707956	0.0270835636363868	0.147618678404198	0	0.0489976991817488	0.0266025194417796	0	0.00220856667900485	0	0	0	0.00316958956532069	0	0	0	0	0.00423180578304661	0.0052661201787565	0	0	0	0	0	0
Hedychrum chalybaeum_male_5	0.00478140923349715	0	0	0	0.00398897311292327	0	0.00670321796522345	0.00734520798458355	0.0110198594226161	0	0.0952931314635727	0.00737845430550071	0	0	0	0.0133587530229143	0	0	0.00129908097405947	0.00394011074569984	0	0	0	0	0	0.290503764102624	0	0.096375682894885	0	0.0441350552325375	0.0238379230898348	0	0.00139872943133265	0	0	0	0.00644288665944455	0	0	0	0	0.00454177287187676	0.00398248464038749	0	0	0	0	0	0
Hedychrum chalybaeum_male_6	0.0174208808779576	0	0	0	0.00737654130424139	0	0.000442327456626511	0.0358726371852751	0.03266130303821	0	0.147445044136221	0.00794105143619128	0	0	0	0	0	0	0.00299256136144998	0.00737850420093218	0	0	0	0	0	0.157236287749477	0.0524195291392411	0.203071845571665	0	0.0683557263258011	0.024324087378548	0	0.00211956305821824	0	0	0	0.000820284437427969	0	0	0	0	0.00476325928000839	0.0067799735838133	0	0	0	0	0	0
Hedychrum chalybaeum_male_7	0.00334376177134205	0	0	0	0.0064865796435273	0	0	0.00403295901971476	0.00490768762054256	0	0.139547495643261	0.00414183343222269	0	0	0	0	0	0	0.000334444908418658	0.00832616613136663	0	0	0	0	0	0.0972667815255197	0.0219179247319595	0.105876097722942	0	0.130420622729075	0.0203251469605476	0	0.00200439700656843	0	0	0	0.00184808532673967	0	0	0	0	0.0039805812157846	0.0109969877588872	0	0	0	0	0	0
Hedychrum chalybaeum_male_8	0.0067555528364976	0	0	0	0.00466546998400595	0	0.0026205531648313	0.0156568984595105	0.0146430262032565	0	0.126740506565626	0.00766806186384247	0	0	0	0.011086179784747	0	0	0.00204920050781302	0.00551811911084861	0	0	0	0	0	0.191586596829359	0.0256913644486017	0.124801712934705	0	0.0644059611770792	0.0252173047377666	0	0.00130845393106001	0	0	0	0.00296974477151118	0	0	0	0	0.00592217069152294	0.00524500533811535	0	0	0	0	0	0
Hedychrum chalybaeum_male_9	0.00798753082505375	0	0	0	0.00679615690409016	0	0.00124376818420801	0.0123200892613528	0.010768919060196	0	0.130715587072104	0.00567016978801594	0	0	0	0	0	0	0.000985838875702988	0.00730492106455017	0	0	0	0	0	0.180906919460391	0.0287648065529532	0.136916587136543	0	0.0804250605682683	0.0192643737060225	0	0.00252058187580756	0	0	0	0.00217853744427334	0	0	0	0	0.00475608178505218	0.00768338545162833	0	0	0	0	0	0
Hedychrum chalybaeum_male_10	0.0126972009660244	0	0	0	0.00650083990198407	0	0.00173323282850653	0.0216308696905009	0.0219849407455394	0	0.146313163304316	0.0089762796647453	0	0	0	0	0	0	0.00259877520017119	0.00560476073211327	0	0	0	0	0	0.158358389149457	0.030668273254919	0.151551936546847	0	0.0595981596364536	0.0307080563362202	0	0.001952780729095	0	0	0	0.0019186873544182	0	0	0	0	0.00561847856720076	0.00577654092846003	0	0	0	0	0	0
Hedychrum gerstaeckeri_female_1	0.00306933145668603	0	0	0	0.0017082918367795	0	0	0.00352001080517614	0.0130111527218231	0	0.0847145917689345	0.0128829238168681	0	0.00361017523887911	0.00621849343788745	0	0	0.0125667222385252	0.00548710817829995	0.00224740808360479	0	0	0	0	0	0.0678107618864127	0.024205957541297	0.216967047894789	0	0.0385048675588238	0.0103529257717025	0	0.0136540952137594	0.00383146410680593	0	0	0	0.00395684052414354	0	0	0	0.00841332418799978	0.00532633391565166	0	0	0	0.00482543865517409	0.00506093126802743	0
Hedychrum gerstaeckeri_female_2	0.00375080710242224	0	0	0	0.00177779718357052	0	0	0.00428573857433586	0.0117355163419212	0	0.140321320388214	0.0206009648909105	0	0.00242052494715389	0.00385575089318582	0	0	0.0112233822831903	0.00412387468133187	0.00190862812612211	0	0	0	0	0	0.0295300722224987	0.0148516222229139	0.170676098635075	0	0.0403918647126038	0.00915052353558958	0	0.0103222857197083	0.00372225385077737	0	0	0	0.00296128568824605	0	0	0	0.0108954689463477	0.00338918341823713	0	0	0	0.0111412415541261	0.0126193002018836	0
Hedychrum gerstaeckeri_female_3	0.00889759341027182	0	0	0	0.00215495117500932	0	0	0.0136549833495215	0.0110517809852433	0	0.195781911121825	0.0273319583801327	0	0.0035273650312453	0.00363153804346571	0	0	0.0124870346328282	0.00454024005554912	0.00217431966538076	0	0	0	0	0	0.0313087424595282	0.0521108424925885	0.188372735888831	0	0.0470495487218103	0.0114020488143632	0	0.00793459494373341	0.00277630600109047	0	0	0	0.00267266301713162	0	0	0	0.00516856610079921	0.0026753760431484	0	0	0	0.0179871468865255	0.0166747250426738	0
Hedychrum gerstaeckeri_female_4	0.00308044861497988	0	0	0	0.00114806998474264	0	0	0.00623880850236018	0.0156988073191998	0	0.0939314334133253	0.0117410166160913	0	0.00418116022728393	0.00646487241212288	0	0	0.0121148033839202	0.00587363109543131	0.00114975053199032	0	0	0	0	0	0.0212062692093266	0.0385277082610532	0.273790432248351	0	0.0254532793387645	0.00790515099329944	0	0.0135172641420331	0.00375762926092389	0	0	0	0.00244637538343648	0	0	0	0.00892941699080268	0.00152251519649312	0	0	0	0.00721734708475373	0.00584400111895795	0
Hedychrum gerstaeckeri_female_5	0.00335435957352162	0	0	0	0.00104121831491531	0	0	0.00838138740271617	0.00658985351451971	0	0.111377990194362	0.00474346488867951	0	0.000275542005852088	0.000630111161033502	0	0	0.0050739086069025	0.0030759951694792	0.00230067729766592	0	0	0	0	0	0.0190385789850658	0.0571055630122063	0.19589262537221	0	0.0529033526735723	0.00254014662761799	0	0.00290585662225805	0.0021083549355424	0	0	0	0.00251559058899391	0	0	0	0.00763833333934218	0.00460762180684741	0	0	0	0	0	0
Hedychrum gerstaeckeri_female_6	0.00433444354197124	0	0	0	0.00163260781521232	0	0	0.0069920631203912	0.0131334454925721	0	0.203504724394801	0.012552284264993	0	0.00335574767355035	0.00516008351229575	0	0	0.0108549487287036	0.00422274050160317	0.00221124703328386	0	0	0	0	0	0.0189511719060913	0.0286992418978246	0.221745753954048	0	0.0544156059727108	0.0104615557365027	0	0.0100524406758578	0.00340344604602589	0	0	0	0.00280808983832855	0	0	0	0.00661148841504521	0.00360602819504824	0	0	0	0.0133526983558164	0.0115754278438735	0
Hedychrum gerstaeckeri_female_7	0.00546858824790756	0	0	0	0.00187612939183998	0	0	0.00670780066725258	0.00482220949200653	0	0.228245046196041	0.00305410488431568	0	0	0.000444306822179899	0	0	0.00487185904251929	0.00258965041844944	0.00328448773114779	0	0	0	0	0	0.013832854403607	0.0452472407425651	0.185472847539182	0	0.0757999927531341	0.000996208347445024	0	0.00202036369325464	0.00147937133959144	0	0	0	0.0024894746137167	0	0	0	0.00672330839792248	0.00315683636306282	0	0	0	0	0	0
Hedychrum gerstaeckeri_female_8	0.00685082055482668	0	0	0	0.00143655341298329	0	0	0.00540450227790305	0.00612203337522578	0	0.154594637786189	0.00214137645227784	0	0.000926295124189235	0.00190002145621192	0	0	0.0131236631951136	0.00480040842115718	0.00266865294333095	0	0	0	0	0	0.0292053280145499	0.152688906533446	0.266744590673336	0	0.0571959671268897	0	0	0.00524645929581707	0.00260945549957742	0	0	0	0.00288360421821324	0	0	0	0.00470489850279095	0.00255080091162232	0	0	0	0.000750481790243979	0.000751482476233847	0
Hedychrum gerstaeckeri_female_9	0.00161919827619238	0	0	0	0.00133214893375267	0	0	0.000471295366350527	0.0106443701944678	0	0.141605479634042	0.000509121196524131	0	0.000836106665209417	0.00196967919242307	0	0	0.00403260402523517	0.00683007139021189	0.00229239499231159	0	0	0	0	0	0	0.0129868724493253	0.382849569838844	0	0.0470570504188134	0	0	0.00440325544578158	0.000975459820938188	0	0	0	0.000794551009420251	0	0	0	0.0106528236479189	0.00286245712249524	0	0	0	0	0	0
Hedychrum gerstaeckeri_female_10	0.00180813674835355	0	0	0	0.00185093813631794	0	0	0.00647015514150788	0.02906061766211	0	0.109742688274637	0.00223862593595352	0	0.00100449975903304	0.00115591634074412	0	0	0.00409190744376468	0.00773165663518757	0.00295049062042996	0	0	0	0	0	0.00240762604989265	0.0253461114717141	0.414381684054883	0	0.0474882104125588	0.000402445192858694	0	0.00393354170858523	0.00115951011007825	0	0	0	0.000518453326357813	0	0	0	0.00751398995780006	0.00401110385667133	0	0	0	0	0	0
Hedychrum gerstaeckeri_female_11	0.00122239027587179	0	0	0	0.00154858583868789	0	0	0.00328358761703617	0.0128117600315278	0	0.0562255358870446	0.0173161281191941	0	0.00252863945754387	0.0034981880810621	0	0	0.00758729046370983	0.00487959804717495	0.00163838636689516	0	0	0	0	0	0.0058333700866527	0.0122560742299598	0.229329516880474	0	0.0292415197775425	0.00639332242636704	0	0.0138616277136661	0.00371371969486823	0	0	0	0.00110334721051962	0	0	0	0.011616350929049	0.00417165570806836	0	0	0	0.00168375528508791	0.00251043892804382	0
Hedychrum gerstaeckeri_female_12	0.00435259261183838	0	0	0	0.004207221826421	0	0	0.0129113389178365	0.013392125402081	0	0.102587958913176	0.000762610158369492	0	0	0	0	0	0	0.00491697556060786	0.00669781000419246	0	0	0	0	0	0	0.168571970428303	0.336847270144049	0	0.067499586396012	0	0	0	0	0	0	0	0	0	0	0	0.00388332180257686	0.00655843285150162	0	0	0	0	0	0
Hedychrum gerstaeckeri_female_13	0.00674190267105742	0	0	0	0.00436360752505313	0	0	0.0119969872931938	0.0181331576908123	0	0.167366074336417	0.00336506181859585	0	0.000282031867317064	0.000503004394987995	0	0	0.00816681884074309	0.004867710525584	0.0042819513965261	0	0	0	0	0	0.131501869233965	0.0547880283764525	0.272715572540695	0	0.0398075423161069	0	0	0.00113194367799614	0.000342219756701743	0	0	0	0.000169643694261695	0	0	0	0.00387768520722804	0.0033751681635711	0	0	0	0.00247185421127781	0.000844228798547508	0
Hedychrum gerstaeckeri_female_14	0.0057923549614484	0	0	0	0.00203882896278722	0	0	0.0188032521326933	0.00671043128775957	0	0.159836493272405	0.00242013602358237	0	0.000479664908172288	0.00127208826129725	0	0	0.00968435679566855	0.00206605023481732	0.00187975407737867	0	0	0	0	0	0.0980057064045489	0.0849426407701878	0.105235314372227	0	0.0421856755087437	0.00150637398885907	0	0.00390611098324321	0.00267323600133546	0	0	0	0.00123449976504497	0	0	0	0.00647236978574819	0.00314090890214834	0	0	0	0	0	0
Hedychrum gerstaeckeri_male_1	0.000862336054933533	0	0	0	0.000929844056414418	0	0.00225842767877915	0.0137457651320416	0.0026739676243353	0	0.130455754711311	0	0	0	0	0.0150293417174021	0	0	0	0.003366098313247	0	0	0	0	0	0.473512206857511	0.0637335349256293	0.0244731114393953	0	0.0866396342480228	0	0	0	0	0	0	0.00455310208716699	0	0	0	0	0	0.00221660806557364	0	0	0	0	0	0
Hedychrum gerstaeckeri_male_2	0.0026298403886659	0	0	0	0.00128842654205901	0	0.00212281951169831	0.0190601137862336	0.00422629659665678	0	0.141846693364688	0	0	0	0	0.0117421400489996	0	0	0	0.00319680724972801	0	0	0	0	0	0.466336960376147	0.0726697607455651	0.0360402242079794	0	0.067041948930217	0	0	0	0	0	0	0.00382412545485823	0	0	0	0	0	0.00237295701740185	0	0	0	0	0	0
Hedychrum gerstaeckeri_male_3	0.00344453870114031	0	0	0	0.00217827284610905	0	0.00336250363438462	0.0114329342447998	0.00394216236226748	0	0.136482137872455	0	0	0	0	0.0112633048404834	0	0	0	0.00319256316483392	0	0	0	0	0	0.415239921078306	0.0761847558809014	0.0574114157857535	0	0.0569826917136756	0	0	0	0	0	0	0.00437946566792054	0	0	0	0	0	0.00211839868333251	0	0	0	0	0	0
Hedychrum gerstaeckeri_male_4	0.00202270311049017	0	0	0	0.00128898571603504	0	0.00490849953133254	0.0229878630185451	0.00434051698529694	0	0.115375353676948	0	0	0	0	0.0178613272919748	0	0	0	0.00229781716877743	0	0	0	0	0	0.569131924834235	0.0192993481820645	0.0396185750857205	0	0.0519019529829996	0	0	0	0	0	0	0.00460794964822415	0	0	0	0	0	0.00119847900061679	0	0	0	0	0	0
Hedychrum gerstaeckeri_male_5	0.00218281511246572	0	0	0	0.002479615380989	0	0.00863236422067344	0.0385091793027858	0.00870118008406884	0	0.21569470714269	0	0	0	0	0.0148389204399912	0	0	0	0.00352187194918544	0	0	0	0	0	0.467158335239945	0.041766121716384	0.0263101788825127	0	0.0741469562868473	0	0	0	0	0	0	0.00181441283791229	0	0	0	0	0	0.00162676156678738	0	0	0	0	0	0
Hedychrum gerstaeckeri_male_6	0.00134001517030114	0	0	0	0.0048479642527983	0	0	0.0270050619436935	0.00261669303918715	0	0.206167888412191	0	0	0	0	0.0108805165435771	0	0	0	0.00598170535381805	0	0	0	0	0	0.391179594105897	0.0565195717795617	0.0190721224124511	0	0.116951437326774	0	0	0	0	0	0	0.000505953416849456	0	0	0	0	0	0.00371833977837274	0	0	0	0	0	0
Hedychrum gerstaeckeri_male_7	0.000687027764612898	0	0	0	0.00281484678082003	0	0.00461593934171062	0.0376024077401983	0.00253182693210966	0	0.15445307958901	0	0	0	0	0.0128360559163179	0	0	0	0.00626436771233617	0	0	0	0	0	0.384652052269759	0.0569912376992586	0.015352367726779	0	0.117813871580176	0	0	0	0	0	0	0.00195439329291049	0	0	0	0	0	0.00439997426441453	0	0	0	0	0	0
Hedychrum gerstaeckeri_male_8	0.0030728122973413	0	0	0	0.00345343749586437	0	0.0094700151307687	0.0436354434634173	0.0109674741267179	0	0.156908735456732	0	0	0	0	0.0203608844083163	0	0	0	0.003980242449395	0	0	0	0	0	0.493681350133373	0.0315498004833683	0.0405260374610506	0	0.0589153001622151	0	0	0	0	0	0	0.00311466009334792	0	0	0	0	0	0.0023412649941978	0	0	0	0	0	0
Hedychrum gerstaeckeri_male_9	0.0034020397674824	0	0	0	0.00216438935583237	0	0.00434772004522738	0.0269652060408932	0.00423264355161201	0	0.130778140946572	0	0	0	0	0.0173159540529654	0	0	0	0.00275867369636028	0	0	0	0	0	0.54932486234103	0.0645879717622915	0.0294989014171224	0	0.0499644730296995	0	0	0	0	0	0	0.00321078754405593	0	0	0	0	0	0.00115748384808692	0	0	0	0	0	0
Hedychrum gerstaeckeri_male_10	0.00099715052278926	0	0	0	0.000509907521283751	0	0	0.00601640041349327	0.000778837169459047	0	0.17084601997101	0	0	0	0	0.00750273758176302	0	0	0	0.00350378524664128	0	0	0	0	0	0.401359877982652	0.0525286638215615	0.0191063804598811	0	0.134275366371792	0	0	0	0	0	0	0.00218901203693277	0	0	0	0	0	0.00217227359249085	0	0	0	0	0	0
Hedychrum gerstaeckeri_male_11	0.00172066684820445	0	0	0	0.000968911451516068	0	0.00928561458605879	0.0232253974757943	0.00471497070460296	0	0.130069317050841	0	0	0	0	0.018043757260564	0	0	0	0.00298656319201958	0	0	0	0	0	0.59695665036211	0.0198988485769826	0.0237915969797203	0	0.0563814427894558	0	0	0	0	0	0	0.00332032594830966	0	0	0	0	0	0.00137193082515798	0	0	0	0	0	0
Hedychrum gerstaeckeri_male_12	0.00248956385629055	0	0	0	0.00120641531422327	0	0.00182223535223557	0.00866547165257816	0.00335314041794926	0	0.117789817435034	0	0	0	0	0.0117642776648618	0	0	0	0.00210722835107937	0	0	0	0	0	0.490326478157334	0.0382995044678034	0.0387744982548637	0	0.0458102443986941	0	0	0	0	0	0	0.00638894181009653	0	0	0	0	0	0.00123422769271341	0	0	0	0	0	0
Hedychrum gerstaeckeri_male_13	0.000308465886840761	0	0	0	0	0	0.00389653714788973	0	0.000555003082849955	0	0.141429343836389	0	0	0	0	0.00889965180162042	0	0	0	0.00278044451979194	0	0	0	0	0	0.468743647446995	0.0219073866998345	0.0132010734807705	0	0.102310169769998	0	0	0	0	0	0	0.00264302856183143	0	0	0	0	0	0.00191027902270775	0	0	0	0	0	0
Hedychrum gerstaeckeri_male_14	0.00265871363285147	0	0	0	0.0014910797876183	0	0	0.010646267408049	0	0	0.202369593000471	0	0	0	0	0.00593823148907254	0	0	0	0.00517161465052346	0	0	0	0	0	0.298103463513045	0.056548416262633	0.012416829611903	0	0.138329113648399	0	0	0	0	0	0	0.00231170439618458	0	0	0	0	0	0.0049286747293888	0	0	0	0	0	0
Hedychrum niemelai_female_1	0.0123550771960276	0	0	0	0.00986181158560316	0	0	0.0579830445208953	0.0081979549201984	0	0.210106722588233	0	0	0	0	0	0	0	0	0.0103199423458019	0	0	0	0	0	0	0.0287077596477631	0.00782150536066029	0	0.201608297537033	0.0297952069312333	0	0	0	0	0	0	0	0	0	0	0	0.0139357940679028	0	0.000579591766375854	0	0	0	0
Hedychrum niemelai_female_2	0.0237836154514173	0	0	0	0.0104875754960043	0	0	0.0425803358696236	0.0084992357073342	0	0.273380184189948	0.00556338913695836	0	0	0	0	0	0	0	0.0118203394847868	0	0	0	0	0	0	0.0959667025126694	0.0374770286501688	0	0.186795878189956	0.0342296034716046	0	0	0	0	0	0	0	0	0	0	0	0.00800558909478146	0	0.00036069767411399	0	0	0	0
Hedychrum niemelai_female_3	0.0222410977613673	0	0	0	0.00996477518546076	0	0	0.185978341856725	0.0337759330625503	0	0.237670518170978	0.0111470265986001	0	0	0	0	0	0	0	0.0114261821606218	0	0	0	0	0	0	0.0764234765788372	0.031156325113617	0	0.171870480120144	0.0422777077922757	0	0	0	0	0	0	0	0	0	0	0	0.00685589458481197	0	0.000668780091305696	0	0	0	0
Hedychrum niemelai_female_4	0.00467569338794119	0	0	0	0.00619450722940509	0	0	0.0358622876928888	0.0118986150841066	0	0.121605865576153	0.0159488207563714	0	0	0	0	0	0	0	0.0102473700287544	0	0	0	0	0	0	0.0166135276678141	0.0116021859865668	0	0.288154910083882	0.067832096777245	0	0	0	0	0	0	0	0	0	0	0	0.0131996507897301	0	0.00130900708687679	0	0	0	0
Hedychrum niemelai_female_5	0.0026511891918444	0	0	0	0.00627639136264484	0	0	0.0410477223151081	0	0	0.170102963837579	0.00191687027775403	0	0	0	0	0	0	0	0.0117343207334002	0	0	0	0	0	0	0.220108057904992	0.0239996525118301	0	0.329710784322644	0.0150159007675668	0	0	0	0	0	0	0	0	0	0	0	0.00469290960395445	0	0	0	0	0	0
Hedychrum niemelai_female_6	0.00416740097964345	0	0	0	0	0	0	0.0423723064700666	0.00734802518763445	0	0.117685368569167	0	0	0	0	0	0	0	0	0.00178368118788062	0	0	0	0	0	0	0.135680232574403	0.0433468446921061	0	0.295369702106709	0.00646492641484627	0	0	0	0	0	0	0	0	0	0	0	0.00296295286130296	0	0	0	0	0	0
Hedychrum niemelai_female_7	0.0323185957024384	0	0	0	0.00377989066728136	0	0	0.0663958485098098	0.070249458637449	0	0.209931253066568	0.0269333812640813	0	0	0	0	0	0	0	0.00377124552800699	0	0	0	0	0	0	0.0260030856859835	0.0864208203875647	0	0.125673918078503	0.0855681738785859	0	0	0	0	0	0	0	0	0	0	0	0.00388929097518979	0	0.00190279515428941	0	0	0	0
Hedychrum niemelai_female_8	0.0166358880569214	0	0	0	0.0108699447072052	0	0	0.117779894552085	0.0239924818008956	0	0.14127712821182	0.00596370119331384	0	0	0	0	0	0	0	0.0112620560764485	0	0	0	0	0	0	0.117930469399132	0.0292815786397251	0	0.152584418222861	0.0144102882164253	0	0	0	0	0	0	0	0	0	0	0	0.0137280674772052	0	0.000744701910006158	0	0	0	0
Hedychrum niemelai_female_9	0.027308084692134	0	0	0	0.00870402070240949	0	0	0.0584204111502131	0.0112534036767458	0	0.0939293929489952	0.0196858967803758	0	0	0	0	0	0	0	0.0104666344262439	0	0	0	0	0	0	0.0356636538497992	0.0246392825247327	0	0.155347825001502	0.051069754483956	0	0	0	0	0	0	0	0	0	0	0	0.0168860168508734	0	0.00345833927961684	0	0	0	0
Hedychrum niemelai_female_10	0.00752218050293139	0	0	0	0.000280166108023413	0	0	0.0579634190400772	0.0333591474705026	0	0.10494567478328	0.0334445795533476	0	0	0	0	0	0	0	0.00217320788751853	0	0	0	0	0	0	0.0474843278544122	0.0396433246245946	0	0.158459020636403	0.150095232006483	0	0	0	0	0	0	0	0	0	0	0	0.00406401641605922	0	0.00351068869384092	0	0	0	0
Hedychrum niemelai_female_11	0.00421284754268073	0	0	0	0.001068757955528	0	0	0.0267055421580518	0.00748640266177945	0	0.0632629656140018	0.00200845499664152	0	0	0	0	0	0	0	0.0046469055289023	0	0	0	0	0	0	0.0970211181665874	0.0389713897661054	0	0.238951255514612	0.0125012263081715	0	0	0	0	0	0	0	0	0	0	0	0.0119279496957744	0	0.000752449710041716	0	0	0	0
Hedychrum niemelai_male_1	0.00302785467735719	0	0	0	0.00561904962967586	0	0	0.00108125484748531	0.00109752644918895	0	0.205682264571819	0.00109577483200839	0	0	0	0	0	0	0.000226050806670416	0.0139663352084549	0	0	0	0	0	0.0311266060600976	0.0454805096173463	0.0974485944147935	0	0.371853254306512	0.00513048672186596	0	0	0	0	0	0	0	0	0	0	0.00143217752105421	0.00685684373887665	0	0	0	0	0	0
Hedychrum niemelai_male_2	0.00737998555415334	0	0	0	0.0063025719285667	0	0	0.00131582318819236	0.00389497698659823	0	0.220006181843616	0.00282033341789701	0	0	0	0	0	0	0.000924044809363531	0.00762061116226739	0	0	0	0	0	0.185003696871752	0.0417761512414125	0.177001787379205	0	0.167271962569145	0.00698765316394743	0	0.000759780436057738	0	0	0	0	0	0	0	0	0.0012495726610159	0.00265011342228755	0	0	0	0	0	0
Hedychrum niemelai_male_3	0.00981941620674357	0	0	0	0.00523599591463035	0	0	0.0037016596632318	0.00893463335799801	0	0.144923557705734	0.00243059234222095	0	0	0	0	0	0	0.00163725962788302	0.00481003081488954	0	0	0	0	0	0.2375877290262	0.0632141498543094	0.25908007768896	0	0.10178802922218	0.00784669017394051	0	0.00234440310905832	0	0	0	0	0	0	0	0	0.0020288050013933	0.00116092419707314	0	0	0	0	0	0
Hedychrum niemelai_male_4	0.00946621451858927	0	0	0	0.00614193072974158	0	0	0.00177614640612995	0.00950710852541298	0	0.191376471323975	0.0031249504409521	0	0	0	0	0	0	0.00299104750397445	0.00636899220909325	0	0	0	0	0	0.0915132069189867	0.071740655395281	0.32263556088973	0	0.131094516123659	0.0105327501648477	0	0.0012167961859656	0	0	0	0	0	0	0	0	0.00200181150476081	0.00149312995646584	0	0	0	0	0	0
Hedychrum niemelai_male_5	0.00531034627002511	0	0	0	0.000767615426396354	0	0	0.0126192526142588	0.00641385813216311	0	0.139650247674567	0.00110506434277565	0	0	0	0	0	0	0.00156412424243796	0.00141129114855321	0	0	0	0	0	0.249817939301888	0.140554050152456	0.193059247189201	0	0.126778199463144	0.0044199554998675	0	0.000621466624145947	0	0	0	0	0	0	0	0	0.000984402097660088	0.00035344809183958	0	0	0	0	0	0
Hedychrum niemelai_male_6	0.00222901652078732	0	0	0	0	0	0	0.00358989234614011	0.00534370574088532	0	0.185579203463441	0.00248954455041567	0	0	0	0	0	0	0.000584318394921751	0.00142082792252375	0	0	0	0	0	0.0706955375042665	0.0416298045046706	0.191702041264697	0	0.306923106347419	0.00969017148506617	0	0	0	0	0	0	0	0	0	0	0.000469563460459569	0.000650523164803779	0	0	0	0	0	0
Hedychrum niemelai_male_7	0.0114577596614716	0	0	0	0.0014434979835783	0	0	0.0203793257929122	0.0125487579208591	0	0.221966467860753	0.00213947501124453	0	0	0	0	0	0	0.00125036458172817	0.00114977799038532	0	0	0	0	0	0.295275780115567	0.0745892453638381	0.1727159317637	0	0.0978464553722932	0.00355894298321428	0	0	0	0	0	0	0	0	0	0	0.000550814318135021	0	0	0	0	0	0	0
Hedychrum niemelai_male_8	0.00691340588836427	0	0	0	0.00162187805711142	0	0	0.031628283823154	0.0164995846718362	0	0.0773256913877119	0.00604460464756828	0	0	0	0	0	0	0.00433453197977258	0.00264712800549922	0	0	0	0	0	0.248653792105362	0.0966734461106623	0.146826020803015	0	0.0680951680365271	0.0211224108458141	0	0.00189613452644405	0	0	0	0	0	0	0	0	0.00449261759521174	0.00174638226004593	0	0	0	0	0	0
Hedychrum niemelai_male_9	0.00886491844266817	0	0	0	0.00602315846868233	0	0	0.0140858984380742	0.0205777946208181	0	0.212366351241885	0.00758516106818187	0	0	0	0	0	0	0.00100131653909449	0.013622989358503	0	0	0	0	0	0.0816142964651523	0.0351602641399026	0.173434496201085	0	0.167163004562606	0.0223112269460761	0	0.00154414161536134	0	0	0	0	0	0	0	0	0.00419762300188501	0.00625940570587833	0	0	0	0	0	0
Hedychrum niemelai_male_10	0.0134441897131039	0	0	0	0.00503704892637074	0	0	0.0303994424797202	0.015274852451632	0	0.19209934160309	0.00733533929061862	0	0	0	0	0	0	0.000417797595714118	0.0111240010802217	0	0	0	0	0	0.248905552581555	0.0498312262516514	0.117789027457589	0	0.134312464484635	0.013220921446741	0	0	0	0	0	0	0	0	0	0	0.00194294725783707	0.00287484605229703	0	0	0	0	0	0
Hedychrum nobile_female_1	0.00459017402187214	0.00138402175138613	0	0	0.00115348401801724	0	0	0.00651027740627693	0.000883614097572506	0	0.0760520530731277	0.0305691484497209	0	0.0354670948487816	0.0106017390745296	0	0	0.00981219376152649	0	0.00446989260894065	0.00196082454940412	0.00258211811020883	0	0	0	0	0.0251379180704858	0.00693083750767838	0	0.165936474746237	0.0932246955536646	0	0.063224501667289	0.0344249144881005	0	0.00340902591054298	0	0.000369887198243375	0	0	0.00107643547686307	0	0.0104473974777701	0.00110300333038599	0.00766237720081837	0	0	0	0
Hedychrum nobile_female_2	0.0112227147305662	0.00285645740001289	0	0	0.00161587711802974	0	0	0.0334481188358653	0.00362982334344848	0	0.0591354945608513	0.03992742440346	0	0.0328878232242673	0.00763734181463317	0	0	0.0178583171143318	0	0.00241957097017572	0.00277182326557946	0.00320999941515985	0	0	0	0	0.111791773142317	0.0153189594802473	0	0.0804817080197695	0.104873257108459	0	0.06644612153859	0.0329208565216578	0	0.00564327672419633	0	0	0	0	0.00206587058760785	0	0.00697556400924548	0.00216957058241649	0.0111556582846439	0	0	0	0
Hedychrum nobile_female_3	0.00115132716528278	0.000428002663673897	0	0	0.000396293649128594	0	0	0.0015475916456701	0.000208275183827112	0	0.0332697930548071	0.0157932218026452	0	0.0174677713670156	0.00324389655367355	0	0	0.00608990425216777	0	0.00206895826461826	0.000968752235297873	0.00132346163047321	0	0	0	0	0.0124643016091199	0.00457713165705737	0	0.187602969545874	0.0719570432750972	0	0.0535977364610811	0.0205651915767147	0	0.00535609002300135	0	0	0	0	0.00167073170023437	0	0.0175854264018313	0	0.00721661235161835	0.000924254348188151	0	0	0
Hedychrum nobile_female_4	0.00294539919582573	0.000979390224167186	0	0	0.000722996725849599	0	0	0.00551144752349098	0.000823759552701588	0	0.065136147328162	0.0263410969340906	0	0.0213682590426763	0.00382874676465492	0	0	0.00859624391765349	0	0.00360023668927179	0.00165030462621576	0.00222904014201374	0	0	0	0	0.0255687480820984	0.00888900907045021	0	0.174968519299612	0.0976383853323146	0	0.0465930171570666	0.0175380854938753	0	0.00410878205967656	0	3.1667e+09	0	0	0.0013542294891049	0	0.0138687662287568	0.00102535823296907	0.00821267133959811	0.000687737620000873	0	0	0
Hedychrum nobile_female_5	0.00166270372365246	0.000828242038162104	0	0	0.000382987334665425	0	0	0.00194017548867147	0.000400203456428936	0	0.0606399212723709	0.0328112666240314	0	0.0372172027098586	0.010438993994233	0	0	0.0127690356018917	0	0.00215454063485006	0.00253419204653381	0.00170963082861742	0	0	0	0	0.0150633860910096	0.0060438704376336	0	0.177623411172552	0.114111331108515	0	0.0785222350945333	0.0456765668845095	0	0.00455106310624903	0	0	0	0	0.00139115844328727	0	0.0104023390794489	0	0.00435449849108692	0	0	0	0
Hedychrum nobile_female_6	0.00607212868292414	0.00132941987660675	0	0	0.000750106221200177	0	0	0.0153777743187644	0.00165188919908073	0	0.0587737083056874	0.031559570458122	0	0.0367497210601908	0.0105608116109414	0	0	0.0118707651793982	0	0.00171614962441127	0.00152113689460103	0.00164808135032279	0	0	0	0	0.0791483066352801	0.0162524778431566	0	0.126717670084128	0.0823833242685378	0	0.0699660409139874	0.040072473196254	0	0.0025752312706216	0	0	0	0	0.00122925456815986	0	0.0101527669277861	0	0.00659803972660551	0	0	0	0
Hedychrum nobile_female_7	0.00480507886384287	0.00102355792825889	0	0	0.000866396805462707	0	0	0.0180761058897474	0.0038306059982656	0	0.0668127861533552	0.0306285604004101	0	0.0323139831713542	0.00648203821596795	0	0	0.0131120933869559	0	0.00170777781579587	0.000701055826910861	0.00134229466781386	0	0	0	0	0.11945561974107	0.0428574546353662	0	0.11954749812571	0.0726073331322987	0	0.0570405775690727	0.0194387756010923	0	0.00229615734000268	0	0	0	0	0	0	0.00892375430575815	0	0.00467704964670626	0.00192036316717877	0	0	0
Hedychrum nobile_female_8	0.0062844122041268	0.00177895603905329	0	0	0.000967611527611397	0	0	0.0171450697175852	0.00156127269521416	0	0.0602268329811734	0.0303959294715025	0	0.0199421003626088	0.00357929193065489	0	0	0.0184041746542887	0	0.00234498979872216	0.00210969125637544	0.00201694270163715	0	0	0	0	0.0868904054150744	0.0150923585992827	0	0.149215128824562	0.07959073579059	0	0.0385993737020066	0.0140855655928506	0	0.0047300546438273	0	0.000655931008062911	0	0	0.00124783866676927	0	0.0138526159414396	0	0.00660866646047987	0.0022295183203237	0	0	0
Hedychrum nobile_female_9	0.00366313801612127	0.00133979589473076	0	0	0.000875553729465157	0	0	0.0103102017911197	0.00140514012841873	0	0.0705020477273099	0.0449718189295338	0	0.046982320823168	0.0112155798900713	0	0	0.0284538057070343	0	0.00204755013205927	0.00323329416188466	0.00266567816548002	0	0	0	0	0.0422981367963978	0.0128417201789444	0	0.117456454433749	0.113741233002049	0	0.0731510221472658	0.0396755696211167	0	0.00669234734442579	0	0.00347955679149798	0	0	0.00574646861867905	0	0.0101390660223296	0.00129280161268062	0.00356614086843397	0.000396850925020417	0	0	0
Hedychrum nobile_female_10	0.0017118449863769	0.000324181782147321	0	0	0.000264799494186638	0	0	0.0046581026977893	0.00071205073466685	0	0.0580777347114864	0.0207451219497284	0	0.0233687762829467	0.00566233918798929	0	0	0.0153285477205267	0	0.00267923908289522	0.00167987754253048	0.00144536228475528	0	0	0	0	0.0259237224062555	0.00739666134534927	0	0.192846199286647	0.100517561673316	0	0.0663067119627315	0.0399684147712758	0	0.004420346471736	0	0.00456887285459135	0	0	0.00730537910063273	0	0.0108318701735119	0.00218609265100995	0.00255643083930106	0.00673180631802073	0	0	0
Hedychrum nobile_female_11	0.0126680167298442	0.00241503830080912	0	0	0.00471422444501109	0	0	0.00987500163735134	0.00306019183497899	0	0.22443039024087	0.0425371292280271	0	0.0475433340511536	0.0103980489948546	0	0	0.011574139439055	0	0.00720712515005101	0.00171652915762532	0.00259562785910246	0	0	0	0	0.0463557657776769	0.017008830487161	0	0.142536849557796	0.0759661964075262	0	0.0428100507055517	0.0163725938061611	0	0.00180879705245386	0	8.99281e+09	0	0	0.00124770173857189	0	0.00811016315772149	0.00105627168482873	0.00574082372940859	0	0	0	0
Hedychrum nobile_female_12	0.00356921227975683	0.000873121063452211	0	0	0.00149186552467551	0	0	0.00615935539683837	0.00117956311186011	0	0.0560319489287141	0.0152123564099167	0	0.0122839846006314	0.00231243575867174	0	0	0.00306896264969212	0	0.00480514967881627	0.0010401933935923	0.00119105562537997	0	0	0	0	0.0231985428855336	0.00889588840716236	0	0.159847233158295	0.0838431027203243	0	0.0431296013610842	0.0197491078706462	0	0.00622482082766085	0	4.78264e+09	0	0	0.00191366188928489	0	0.0170875384754808	0.00159949969212394	0.0117228389549448	0.00449613935678834	0	0	0
Hedychrum nobile_female_13	0.00961239922505171	0.00197448808997717	0	0	0.00184340538905608	0	0	0.0338483770909044	0.00307208771980393	0	0.0851626357277401	0.0222621355519103	0	0.0379789671269939	0.0107789329880602	0	0	0.017725893268307	0	0.0037884270791488	0.00221363829618149	0.0018531018637316	0	0	0	0	0.115307172565908	0.0170097669822732	0	0.110632806327968	0.0718508478431259	0	0.0625018268987636	0.0367596960804899	0	0.00492566162287064	0	0.000395336221210981	0	0	0.00173265316005438	0	0.00860828960798553	0.00146855698620953	0.00753852718672689	0.00105023507181913	0	0	0
Hedychrum nobile_male_1	0.00468013048238509	0	0	0	0.0016664328335883	0	0	0.00468671994821113	0.0200363276712567	0	0.15282189949727	0.0213587912170682	0	0.00191937899835866	0	0.0039022394167075	0	0.00366662287057979	0.0034187703228564	0.00353746906427512	0	0	0	0	0	0.192283268332445	0.0180310585132147	0.188999936175508	0	0.0975621386230482	0.027444545325612	0	0.00309746725128155	0.00098728297361158	0	0	0.00186617869129673	0	0	0	0	0.00255914323591378	0.00179552244333715	0	0	0	0	0	0
Hedychrum nobile_male_2	0.00550147595108262	0	0	0	0.00155411301708339	0	0	0.00522683369320367	0.0197886431363453	0	0.163057189615926	0.019534490608167	0	0.00261676030411952	0	0.00763420917181516	0	0.00455858260488421	0.00379502095654966	0.00315574044854336	0	0	0	0	0	0.22246153533503	0.0177925791627898	0.190242814788092	0	0.0881992272556607	0.0207046516549142	0	0.003677643240723	0.00146214490600152	0	0	0.00187515285013592	0	0	0	0	0.00210558750592024	0.00143418291015825	0	0	0	0	0	0
Hedychrum nobile_male_3	0.00976515408384849	0	0	0	0.0020445716539497	0	0	0.00776221472868085	0.0191346307982784	0	0.144131309027615	0.0216178556080465	0	0.00302978602108607	0	0.00446677503863236	0	0.00662072675180709	0.00336732369198705	0.00272620823734016	0	0	0	0	0	0.228787306991556	0.041772863769101	0.174119339640385	0	0.0796415426352686	0.0236621919786606	0	0.00434144613044737	0.00185644186688101	0	0	0.0022179883238628	0	0	0	0	0.00197430893213848	0.00156751788516408	0	0	0	0	0	0
Hedychrum nobile_male_4	0.00382278745649961	0	0	0	0.00165845688255911	0	0	0.00314601227892504	0.0216324589810341	0	0.124134911550752	0.0216116395744877	0	0.00192621960984918	0	0.00804325033969709	0	0.0017172434733131	0.00500618623512959	0.00354721839960073	0	0	0	0	0	0.195773394812705	0.00978907902057422	0.201657804633716	0	0.0813443974827093	0.0299130609620564	0	0.0034147186687024	0.00120793714099704	0	0	0.00373612686958791	0	0	0	0	0.00415456914640104	0.00202705003813286	0	0	0	0	0	0
Hedychrum nobile_male_5	0.00403255750154142	0	0	0	0.0027780034215025	0	0	0.00185268598000559	0.0193362013399983	0	0.227231215192521	0.0176148507770311	0	0.00313475202892175	0	0.00483153092393022	0	0.00337310017213387	0.00250542685590356	0.00562339664309045	0	0	0.00226578640301352	0	0	0.128967176561282	0.0104326441171156	0.199405440328528	0	0.137020886042253	0.0310253735698259	0	0.00410112105078388	0.00289639795768358	0	0	0.000565551468820507	0	0	0	0	0.00230208963451627	0.00278916589454621	0	0	0	0	0	0
Hedychrum nobile_male_6	0.00403854732722134	0	0	0	0.00164191813486615	0	0	0.00213361384056363	0.00417283901971076	0	0.161477857086892	0.00554988096464604	0	0.00106422564091737	0	0.00425881408611607	0	0	0.000273535965863221	0.00681564913321978	0	0	0.00313593946104147	0	0	0.172644428173816	0.0121548861167421	0.101189032851389	0	0.163402180941399	0.0207925636911134	0	0.00387250553651841	0.00165641384675291	0	0	0.00229021386887878	0	0	0	0	0.00281939424012961	0.00490375741523182	0	0	0	0	0	0
Hedychrum nobile_male_7	0.0121385085772275	0	0	0	0.00455202513059412	0	0	0.00677677369588622	0.0121762276260133	0	0.222371885354998	0.0169659230951553	0	0.001897765728348	0	0	0	0.00588748252050014	0.00216180844919683	0.00732141837683078	0	0	0.000455761287728419	0	0	0.0998728847421352	0.0308004710693219	0.150986578347347	0	0.14319001860457	0.0372811739150938	0	0.00362135930546133	0.00291975592206594	0	0	0.00078336316165372	0	0	0	0	0.00245112382377024	0.00363799357949381	0	0	0	0	0	0
Hedychrum nobile_male_8	0.0036314699197719	0	0	0	0.00209117373280965	0	0	0.00212859130992186	0.011381995557197	0	0.187293110974432	0.0147970857055612	0	0.00183473676579375	0	0.0107607150523609	0	0.00190246070899552	0.00143285977444844	0.00674380666090688	0	0	0.00108218448739842	0	0	0.17978696180832	0.00479215843411764	0.162794663973783	0	0.135297733478282	0.0272267635725773	0	0.00451315174402918	0.00204612785523064	0	0	0.00164821521629061	0	0	0	0	0.00287354976047998	0.00408268216875212	0	0	0	0	0	0
Hedychrum nobile_male_9	0.00323412396956552	0	0	0	0.00156569802292731	0	0	0.00363352873452453	0.0173680522885412	0	0.116610105507485	0.0156314858232231	0	0.00230572298858256	0	0.00935814571245298	0	0.00283956810284856	0.00311618495039319	0.00382523727174598	0	0	0.00188511525029107	0	0	0.282010691126421	0.0143192119783746	0.177056325490923	0	0.103850163168143	0.0305123390584978	0	0.00416481090980647	0.00180389532821855	0	0	0.00295633959988452	0	0	0	0	0.00245205067663842	0.00338289714317729	0	0	0	0	0	0
Hedychrum nobile_male_10	0.00343176479134857	0	0	0	0.00222527720097478	0	0	0.00188364259134631	0.0106249988016558	0	0.228771199773667	0.00897888932987955	0	0.00228466713833493	0	0	0	0	0.00105692891124094	0.00929813887030124	0	0	0.00110842042898804	0	0	0.127594873174709	0.00852697510021885	0.134618171328918	0	0.226510041485078	0.0171661524971256	0	0.00469040964623389	0.00242951765634983	0	0	0.00132998627816029	0	0	0	0	0.00198292407483036	0.00535383961191118	0	0	0	0	0	0
Hedychrum nobile_male_11	0.00467230054962982	0	0	0	0.00273594221702773	0	0	0.00443350409786654	0.013436114582962	0	0.189736306219697	0.0149555001151848	0	0.00257637774377063	0	0	0	0.00258250844983208	0.00200315586183999	0.00697532978444415	0	0	0.00221524922132549	0	0	0.152435483026798	0.0137592804860784	0.132909635848051	0	0.161587263643826	0.0306994664782034	0	0.0047380010233659	0.0030628439921132	0	0	0.00198158678166616	0	0	0	0	0.00273298501221288	0.00507708634385882	0	0	0	0	0	0
Hedychrum nobile_male_12	0.00686205870829182	0	0	0	0.00204256658774453	0	0	0.00449734221431063	0.0188613886866249	0	0.137137134487225	0.0182364847192338	0	0.00291012426293177	0	0.00682345307722688	0	0.00625705980036081	0.00338433015224935	0.00390942157320398	0	0	0.000750748466794679	0	0	0.278702442902445	0.0228151902513702	0.194326067697205	0	0.0712612129005989	0.0275699990891591	0	0.00512650269162886	0.00267128313457956	0	0	0.00315756980859075	0	0	0	0	0.00282617896707509	0.00174094520216124	0	0	0	0	0	0
Hedychrum nobile_male_13	0.00263260763431632	0	0	0	0.00179851541233471	0	0	0.000519505581775421	0.00696449756925442	0	0.161889942540715	0.012481536736525	0	0.00172345227579798	0	0	0	0.00269224063335852	0.00172665487670272	0.00695486125673988	0	0	0.00148026684666276	0	0	0.118292226847286	0.0112104938112826	0.160177713622984	0	0.166165896247388	0.0323805537566224	0	0.00608006971089669	0.00309214760271226	0	0	0.00174065635642471	0	0	0	0	0.00377190360443704	0.00448429699203867	0	0	0	0	0	0
Hedychrum nobile_male_14	0.00374257660870797	0	0	0	0.0026025117043585	0	0	0.00217875190163185	0.00888473301540249	0	0.219209457522348	0.0110597581771802	0	0.00180489488419365	0	0	0	0.00253719548588014	0.00135900898095358	0.00746261891415988	0	0	0.00134121436509825	0	0	0.153938923734274	0.013097649895359	0.153839957247113	0	0.155142849689917	0.0228031047620911	0	0.00480212730172558	0.00247620319274981	0	0	0.00204702714437306	0	0	0	0	0.00295013413627166	0.00380320227530092	0	0	0	0	0	0
Hedychrum rutilans_female_1	0.0108949980715904	0	0	0	0.00202744287968056	0	0	0.0326449498231664	0.00293490976844874	0	0.130634982271112	0.00554706666824019	0	0.00262451615626695	0.00159500811994637	0	0	0.0265544604692332	0.00107689687101575	0.00402577540365119	0.000592281811191026	0	0	0	0	0	0.317454245078541	0.0427978666869682	0	0.0968411784633578	0.00118225302232622	0.0144382306440755	0.00239130179406456	0.00493574719521072	0	0	0	0	0.00857007469915584	0	0	0.000984961630302671	0.00333994383623343	0.00126691292762293	0.000256240237921336	0	0	0	0
Hedychrum rutilans_female_2	0.00401953619332471	0	0	0	0.00211346325162598	0	0	0.00479385431935747	0.00570004832975495	0	0.132957966888696	0.0127908006309578	0	0.0100899814739859	0.00284099378928079	0	0	0.0640108401715652	0.00287481066456212	0.00697625257358519	0.00543393967480206	0	0	0	0.00220828742130293	0	0.0682864930764743	0.130114966349283	0	0.113342135894015	0.032316704135322	0.0153015167942489	0.0301615015261204	0.0317950692968186	0	0	0	0.0106809641621235	0	0	0	0.00503969166242405	0.00258837843860489	0.00660210864391576	0.00389914686310437	0	0	0	0
Hedychrum rutilans_female_3	0.00537492073819258	0	0	0	0.00380418613788121	0	0	0.00477843134296529	0.0276449898643695	0	0.145604448347184	0.00680867851191676	0	0.00896892958463928	0.0025627927304935	0	0	0.0342034348404646	0.00689235358571061	0.00612720471677731	0	0	0	0	0.00208484302314083	0	0.0610508928515559	0.268530409167609	0	0.09866956784915	0.00948975211000568	0.0108599009939353	0.0152841139477289	0.0145604676718018	0	0	0	0.00314670650509603	0.00232722060225256	0	0	0.00545812384559495	0.0024726471497196	0.00177996795896292	0.000937781995161187	0	0	0	0
Hedychrum rutilans_female_4	0.00352127908560347	0	0	0	0.00376995265571537	0	0	0.00339082624696642	0.016476941228946	0	0.197939923642363	0.00378165068495924	0	0.00374982997801753	0.000982582771524998	0	0	0.0255065965944952	0.00312745691993991	0.010926906871369	0.000920612504676412	0	0	0	0.000890635227969006	0	0.0393667110784041	0.168811434573775	0	0.189243894692583	0.0034066935296374	0.00532532538051114	0.0103434009030913	0.0117547621014519	0	0	0	0.00341084555474458	0	0	0	0.0038464119396392	0.0059396528131736	0.00099832945595636	0	0	0	0	0
Hedychrum rutilans_female_5	0.0226562427435253	0	0	0	0.00347240426773051	0	0	0.0266172198601498	0.0040372855499701	0	0.110772156934855	0.00680801698460829	0	0.000149571307176484	0	0	0	0.00566851487241021	0.00138003888657787	0.00390842761476679	0	0	0	0	0	0	0.322269350112871	0.0803649545246016	0	0.0632595512280211	0.00980876173761647	0	0.000591137304984029	0.000369929800566641	0	0	0	0	0.012080099891855	0	0	0.00101270695273635	0.00150600108774187	0.00296475542527299	0.000138029394661336	0	0	0	0
Hedychrum rutilans_female_6	0.00332382709316697	0	0	0	0.00306133253076223	0	0	0.00375234665357164	0.0194113966304946	0	0.114942388350266	0.00408323621411058	0	0.00442706955606082	0.0013227603017643	0	0	0.0222655376588765	0.0083856383009246	0.00750159931395717	0.00160482959791916	0	0	0	0.00102351234922708	0	0.0518088256536178	0.263239892879007	0	0.130144926927605	0.00535938581687261	0.0052332653590902	0.0120842146018402	0.010154550314345	0	0	0	0.00430744016662776	0.00385888335283043	0	0	0.00773585836829697	0.00373608250757195	0.00287555305560639	0.000891364846866763	0	0	0	0
Hedychrum rutilans_female_7	0.00945440857869451	0	0	0	0.00263087893867728	0	0	0.0126769471394402	0.00309725929767365	0	0.0967097101128172	0.00690584748794487	0	0.00114463162855303	0.000183320776362486	0	0	0.0158643583830556	0.0005175737030752	0.00536016625630912	0	0	0	0	0	0	0.191649130286906	0.0603599104553516	0	0.124416805996496	0.0126572775715469	0	0.00716400371981712	0.00541754039381655	0	0	0	0	0.0103088571448739	0	0	0.000861299618223719	0.00602786779939566	0.00419116604247067	0.000273577945699807	0	0	0	0
Hedychrum rutilans_female_8	0.00355061974243964	0	0	0	0.00456660323119314	0	0	0.00586338315202485	0.0059549561771038	0	0.141983912980785	0.0059535772471812	0	0.00653340218186169	0.00178040587282429	0	0	0.0364610812328423	0.00194881448361963	0.00987134060432681	0.00174057190887041	0	0	0	0.00215057508121444	0	0.0863987727241864	0.124157563900669	0	0.136248391860722	0.00658516137335059	0.00878328236090356	0.018028983335501	0.0179784682004971	0	0	0	0.0056394912324314	0.00701134734518044	0	0	0.00384124583117779	0.00562257367466566	0.00175064715596911	0.00126013661954544	0	0	0	0
Hedychrum rutilans_female_9	0.00237526698649964	0	0	0	0.0032320268245831	0	0	0.0054847759669415	0.0105823441646684	0	0.125806431507824	0.00792010877436397	0	0.00893642774769736	0.00257002550853157	0	0	0.0421061520786001	0.00444811476418459	0.00732236219640376	0.00194726154446049	0	0	0	0.00572742109854466	0	0.0544549957065341	0.187822596878819	0	0.140314763538398	0.0118253160695487	0.00860678348021004	0.0208137540282295	0.017967763643632	0	0	0	0.00394548679634294	0.00180158273314757	0	0	0.00241997925031637	0.00581834934003349	0.00260973893980213	0.00132291839054905	0	0	0	0
Hedychrum rutilans_female_10	0.00173557330287667	0	0	0	0.00246103677931073	0	0	0.00642275399260711	0.0115038454444695	0	0.0899724803349933	0.00562615385813586	0	0.00772544748146011	0.00361691921637832	0	0	0.0306023108307356	0.00374531914193836	0.00698868379376689	0.00370566925776266	0	0	0	0.00880621600792237	0	0.0629951452359967	0.150501976554119	0	0.170030028772671	0.0148873262972908	0.0117841993417785	0.02200263916497	0.0197237582609155	0	0	0	0.0069376809739464	0.00396350755004319	0	0	0.00226770562666563	0.00617770480238863	0.00637161821564025	0.00197428639736124	0	0	0	0
Hedychrum rutilans_female_11	0.0070405762030136	0	0	0	0.00310731591994632	0	0	0.0157279115984011	0.0035811723156327	0	0.0953608803237733	0.00419150360181031	0	0.000588555239469645	0.000107247723737744	0	0	0.0122831139719969	0.00193795022782996	0.00612303092870521	0	0	0	0	0	0	0.155748961771747	0.103737397568691	0	0.125060586982496	0.00951095046454157	0	0.00450794073077741	0.00263537413915525	0	0	0	0	0.00969119172499496	0	0	0.00377173970159036	0.00366123389525901	0.00134114688288736	0.0004139260205029	0	0	0	0
Hedychrum rutilans_female_12	0.00178789438329004	0	0	0	0.0022380549693211	0	0	0.00982680484713806	0.0104596945481998	0	0.0766447925736728	0.00621465478068455	0	0.00859995589835518	0.00331215172577547	0	0	0.0241882302548222	0.00364582284271961	0.00635052996052587	0.0014057770875134	0	0	0	0.0113005720859403	0	0.0761680940801697	0.125536813488597	0	0.160248505050337	0.0115616006966509	0.010834090136171	0.0155056748402883	0.0134513644023188	0	0	0	0.00630266792524997	0.00347604115217655	0	0	0.00280377047176147	0.00688365548939046	0.00192762598878696	0.00146716722524884	0	0	0	0
Hedychrum rutilans_female_13	0.000939665964364611	0	0	0	0.00140172783281951	0	0	0.00489340909287517	0.00492348961277864	0	0.142957591089416	0.012162402068564	0	0.0104645008988408	0.00590665473612407	0	0	0.0375953534184928	0.000951456727520786	0.0106951698222366	0.00285590579654371	0	0	0	0.00137710171369704	0	0.0499701049422332	0.0412685060953586	0	0.236547866710983	0.0156142199155723	0.00874366716390744	0.0156232365654872	0.0147632817896004	0	0	0	0.00675573354944436	0	0	0	0	0.00970166667034672	0.00296714711201332	0.00188092852941655	0	0	0	0
Hedychrum rutilans_female_14	0.000936900411027741	0	0	0	0.00107278241674926	0	0	0.00239865094631202	0.00246261040842091	0	0.0775291980126021	0.00794677365869656	0	0.00428815937042865	0.00280280638524078	0	0	0.0309392679378291	0.00159083156404605	0.00692199788727475	0.00375225752534364	0	0	0	0.0013195398574773	0	0.0601875980674304	0.0641680428161192	0	0.208946376753084	0.0206217061219515	0.0112651610517668	0.0271652897190224	0.0216071196000116	0	0	0	0.00784715784395529	0.00426544715657481	0	0	0.00182657459922914	0.00655049012297549	0.00586521093334523	0.00196661032908222	0	0	0	0
Hedychrum rutilans_male_1	0.019547513076469	0	0.00120218993010049	0	0.00275067449075211	0	0	0.0491817958940746	0.00369422713236538	0	0.169159022670373	0.0126241825572043	0.00433517880479726	0.000674640190283896	0.00081784937061443	0	0	0.0247498125643339	0	0.0035142973851275	0.000986306388388021	0	0	0	0	0.0443452324281204	0.357082242663102	0.0388017831053823	0	0.0617482396626059	0.0162748273338757	0.00496136186303374	0.00145477342655813	0.00241683991223325	0	0	0.00028431798133586	0.00358442408326512	0.00704763010201977	0	0	0	0.000645999590947519	0	0	0	0	0	0
Hedychrum rutilans_male_2	0.00217438928961976	0	0.00267360742402338	0	0.00392273367479744	0	0	0.0271123970654856	0.00288321089584641	0	0.167090635901451	0.000932300733891779	0.00700061497000685	0.00120614813979151	0.00269051434083691	0	0	0.0417989269665135	0	0.00458803671265904	0.000647103722959478	0	0	0	0	0.117243816797448	0.325283510431427	0.045501823726441	0	0.0800152089407066	0	0.00934463738329146	0.00430575347196285	0.00872852771631119	0	0	0.0011594455724991	0	0.00225440048037732	0	0	0	0.00123734193002078	0	0	0	0	0	0
Hedychrum rutilans_male_3	0.00672570565120255	0	0.000262212933186371	0	0.00380885222048557	0	0	0.0169674415958562	0.00178567468522478	0	0.183438436857056	0.00281743228229301	0	0.000264536196476547	0.000178651686816747	0	0	0.0163691214364603	0	0.00672776754737258	0	0	0	0	0	0.0430640591680854	0.277339272117037	0.0369643096191351	0	0.110408423188536	0.00553157736084325	0.00236255185047213	0.00100547931119701	0.00196732483372541	0	0	0	0.00426003358153663	0.0046762643504661	0	0	0	0.00373222809309646	0	0	0	0	0	0
Hedychrum rutilans_male_4	0.00310955805542885	0	0.00344848707879006	0	0.00316096058846051	0	0	0.0471427509377243	0.00243756613243484	0	0.1489189215407	0	0.00990421528050344	0.00225102607591085	0.00461948661713135	0	0	0.0438898422986671	0	0.00415107316813935	0.00190603859689571	0	0	0	0	0.159848365802068	0.284236274166097	0.0215390247058161	0	0.0674339480219879	0.000858394425672531	0.0106082341209688	0.00312845405846602	0.0105922328351398	0	0	0.00214581077432515	0.00163260833249997	0.0029431459000979	0	0	0	0.00137700772451635	0	0	0	0	0	0
Hedychrum rutilans_male_5	0.00211621215665882	0	0.00275782282204751	0	0.00339130192514486	0	0	0.0313632179266761	0.00231291601292309	0	0.165840081909655	0.000662970079673584	0.00939174379668139	0.0019220241296463	0.00379374843049418	0	0	0.0428179321348046	0	0.00414764972440144	0.00126040651764849	0	0	0	0	0.175565277210237	0.305768597075059	0.0233068217193698	0	0.0602072816854876	0.00118626495778681	0.0109198192267288	0.00535713403874584	0.0102485787473742	0	0	0.00161431978029625	0.00220296637525265	0.00140749515707058	0	0	0	0.00130203858458144	0	0	0	0	0	0
Hedychrum rutilans_male_6	0.00637062847674852	0	0.00224067787310022	0	0.00296251381763511	0	0	0.0411242898422258	0.00218653964458098	0	0.147736220488734	0.00580784888074748	0.012899102071645	0.00163724748409461	0.00277182944101444	0	0	0.0388846904394827	0	0.00438894493210545	0.00143151860989354	0	0	0	0	0.110204208050706	0.307263439342375	0.0257284854600372	0	0.0727922811562256	0.00594527681768193	0.0144907243591882	0.0029519028494103	0.00715133447946978	0	0	0.00130782723840428	0.000576105588764676	0.00389053182338283	0	0	0	0.00150443090939379	0	0	0	0	0	0
Hedychrum rutilans_male_7	0.00145917435037606	0	0.00196448487716167	0	0.00330329756930763	0	0	0.0213276524800874	0.00241258661600647	0	0.180843851633431	0	0.0072633767482618	0.00130258332136748	0.00334781122585485	0	0	0.035018824584294	0	0.00481330910462184	0.000890747009259948	0	0	0	0	0.162443067362072	0.261507761883859	0.0343498852487348	0	0.0910677077835068	0	0.0120171849361343	0.00271400069585597	0.00829510255637589	0	0	0.0016424519397377	0.00139294127103618	0.00108223677247276	0	0	0	0.00225943807258676	0	0	0	0	0	0
Hedychrum rutilans_male_8	0.00272586374556937	0	0.0115771208390968	0	0.00380850818867182	0	0	0.0242918611938465	0.00206461783967168	0	0.158152959794023	0.000891386339627205	0.00440768480902206	0.000803610053546937	0.00134255187972066	0	0	0.0323785746479904	0	0.00671893573114279	0.000612946096757915	0	0	0	0	0.180184086499064	0.21474037887099	0.0212647155661374	0	0.105848379818862	0.00118423210054904	0.00426932226469542	0.00175908806263431	0.00522267632633396	0	0	0.00268842488707201	0.00162910704912488	0.000819697717666248	0	0	0	0.00333636470019551	0	0	0	0	0	0
Hedychrum rutilans_male_9	0.00229125166503476	0	0.00219012757449212	0	0.00205780362675073	0	0	0.0196797733244176	0.00239126749309692	0	0.2144700608335	0	0.00798168046008422	0.00111847016121227	0.00284302379683234	0	0	0.0345917884957144	0	0.00563767938961932	0.00275826440081128	0	0	0	0	0.0964823826642653	0.248884650472614	0.027179554037511	0	0.138117535682066	0.00595986619914668	0.0123232825246619	0.00328212905751583	0.0104214392975021	0	0	0	0.00220154721478797	0	0	0	0	0.0018558924611566	0	0	0	0	0	0
Hedychrum rutilans_male_10	0.00134547102452795	0	0.000522367675885601	0	0.00159830414451244	0	0	0.0152065698025571	0.00548344462254661	0	0.211841049775017	0	0.00336330624397211	0.000683182081308416	0.00131813997580392	0	0	0.0263211413705346	0	0.00592752448100504	0	0	0	0	0	0.126077243924077	0.199269585829074	0.0159773513990066	0	0.150638563333644	0	0.00879344067800581	0.00152628165360104	0.00625126091003585	0	0	0.00119535421959595	0.002175414980084	0.00194365281212957	0	0	0	0.00221361621341823	0	0	0	0	0	0
Hedychrum rutilans_male_11	0.00208163787604459	0	0.000867790479348435	0	0.00148834916717086	0	0	0.0204921475952383	0.00173114267292326	0	0.133471100082383	0.00172786082330006	0.00829466238129097	0.00128878340313675	0.00265163944599907	0	0	0.0486088714694988	0	0.00349273156381106	0.000913226802892803	0	0	0	0	0.138773536729788	0.346556951890308	0.0288352047172118	0	0.0705114381647491	0.0010470116800104	0.0157845283702487	0.00270735696216833	0.00783256184872678	0	0	0.0011847529945056	0.00162012084208597	0.00263937277395612	0	0	0	0.000848071658824806	0	0	0	0	0	0
Hedychrum rutilans_male_12	0.0097532300657208	0	0.000807256497051108	0	0.00170845089252185	0	0	0.0917010894685	0.00419261997089513	0	0.146297592235563	0.000891377873850817	0.00630432982002649	0.00165195020633106	0.00342213537444636	0	0	0.028346684322155	0	0.00299786390320693	0	0	0	0	0	0.0686092825671279	0.388507944683967	0.0291788357837681	0	0.0631697562574388	0.00797464594892254	0.00394425454899424	0.00133033602597323	0.00330735104506276	0	0	0.000315006981341552	0.00208629318646577	0.00208528105306626	0	0	0	0.00120479924466399	0	0	0	0	0	0
Hedychrum rutilans_male_13	0.00160558500654933	0	0.00210431926508969	0	0.00149364092264818	0	0	0.0689596233610489	0.00305017233764837	0	0.163023437427244	0	0.00949862920395938	0.00296151857811114	0.00721315240346305	0	0	0.0403609390724949	0	0.00515323445454796	0.00139458674305143	0	0	0	0	0.126108058271928	0.25555921268051	0.0160896979534405	0	0.109963581326711	0.00100828247272911	0.0133289612421048	0.00176617121408871	0.00862653847438351	0	0	0	0.00198533060243253	0	0	0	0	0.00211275332342425	0	0	0	0	0	0
Hedychrum rutilans_male_14	0.00434937762421879	0	0	0	0.00089964459172409	0	0	0.028998557092336	0.00150615525023088	0	0.151771758143282	0.00153905430314061	0	0	0	0	0	0.00990761481117385	0	0.00437629415535488	0	0	0	0	0	0.0226631941804629	0.354182581473126	0.0211845093985694	0	0.124170779792884	0.00530657147430875	0	0	0.000473582589162256	0	0	0	0	0.00639932579966055	0	0	0	0.00235994829222618	0	0	0	0	0	0
Philanthus coronatus_female_1	0.00244114140895025	0	0	0.00125391184324559	0.00389873466027055	0.00706911575263232	0	0.194180869814615	0.00526279182864467	0	0.245109330374213	0	0	0	0	0	0.0151315753276801	0	0	0.00830573249028382	0	0	0	0.0034929638482447	0	0	0.261373841919421	0.0019218944120153	0	0.135002632205267	0.0013089744932053	0	0	0	0	0	0	0	0.000508728755854334	0	0	0	0.00339668264288418	0	0	0	0	0	0
Philanthus coronatus_female_2	0.00210240682479862	0	0	0.00110136607360029	0.0023034666503371	0.00584331634293618	0	0.225725560681667	0.00578324643846328	0	0.147907186562366	0	0	0	0	0	0.0188132357706689	0	0	0.00402301971873282	0	0	0	0.00431180716954497	0	0	0.392048089150502	0.00378337740888795	0	0.0856739091457523	0.00146311805362632	0	0	0	0	0	0	0	0.00092973829240178	0	0	0	0.0018871469793439	0	0	0	0	0	0
Philanthus coronatus_female_3	0.00141359770422472	0	0	0	0.00478813740291922	0.00374067678372324	0	0.0869675126077358	0	0	0.115413358193638	0	0	0	0	0	0.0193284413561515	0	0	0.0153093233292535	0	0	0	0.00404871421597565	0	0	0.525499950568067	0.00318810963658213	0	0.115426396815109	0.00155311465811827	0	0	0	0	0	0	0	0.00325422878239389	0	0	0	0.00550468743998113	0	0	0	0	0	0
Philanthus coronatus_female_4	0.00469711454606121	0	0	0.00427040700403434	0.00400664768402127	0.00343664866941279	0	0.335359753486466	0.00290113608757175	0	0.148232602219445	0	0	0	0	0	0.0316283031190835	0	0	0.00362844082216218	0	0	0	0.00133505252161061	0	0	0.337546176543246	0.000953977332267561	0	0.0503600197384551	0.00377940230278624	0	0	0	0	0	0	0	0.00128530175264991	0	0	0	0.00159937401807866	0	0	0	0	0	0
Philanthus coronatus_female_5	0.00215201401631129	0	0	0.00175074292850396	0.00194167410146532	0.00373073534322038	0	0.3065070715379	0.00286268401308814	0	0.153638878356529	0	0	0	0	0	0.0150994028016934	0	0	0.0028604299946616	0	0	0	0.00122736729091361	0	0	0.344689098835806	0.00108009958631662	0	0.0631661194155895	0.00186685123119354	0	0	0	0	0	0	0	0.000278862695100254	0	0	0	0.00277603607228155	0	0	0	0	0	0
Philanthus coronatus_male_1	0.00108349176236842	0	0	0	0.00104003097595706	0	0	0.0276985340794754	0.000977674195453811	0	0.0621326455857183	0	0	0	0	0	0.0187370622983498	0	0	0.00818265343752944	0	0	0	0	0.00103653246984485	0	0.595440579135607	0.0173638681911628	0	0.157903807271314	0	0	0	0	0	0	0	0	0.00505190493675726	0	0	0	0.00364424295968973	0	0	0	0	0	0
Philanthus coronatus_male_2	0.00101701955167554	0	0	0	0.00150706453939158	0	0	0.0375869376849486	0.00365158178706205	0	0.0794869106842656	0	0	0	0	0	0.0175149092913435	0	0	0.0106650395785071	0	0	0	0	0.00669444809714113	0	0.513225226382934	0.00517814094709621	0	0.194544346977668	0	0	0	0	0	0	0	0	0.00643211052236718	0	0	0	0.00375521072779043	0	0	0	0	0	0
Philanthus coronatus_male_3	0.00102365471730016	0	0	0	0.00130663156357326	0	0	0.0408945327964628	0.000620064827342186	0	0.0671186626507277	0	0	0	0	0	0.017516724394135	0	0	0.00788803366358429	0	0	0	0	0.00151934881574002	0	0.593186037170353	0.00457440067896298	0	0.162941464264518	0	0	0	0	0	0	0	0	0.00351195084315453	0	0	0	0.00366018883591161	0	0	0	0	0	0
Philanthus coronatus_male_4	0.000622696497055727	0	0	0	0.00070840968428185	0	0	0.0156846218020111	0.0004476751891788	0	0.0522491925395099	0	0	0	0	0	0.0173966870265548	0	0	0.0074122394566286	0	0	0	0	0.00118639660401892	0	0.580739031618113	0.00723283149877508	0	0.166894867360609	0	0	0	0	0	0	0	0	0.00896026142721592	0	0	0	0.00377643392470598	0	0	0	0	0	0
Philanthus coronatus_male_5	0.000885024796235932	0	0	0	0.000893889395933827	0	0	0.0167153371140975	0.000419644084184284	0	0.0619812545717777	0	0	0	0	0	0.0160502882957079	0	0	0.00709820101459081	0	0	0	0	0	0	0.587782938955761	0	0	0.170308974735844	0	0	0	0	0	0	0	0	0.00637935141762715	0	0	0	0.00299270642479902	0	0	0	0	0	0
Philanthus coronatus_male_6	0.00105227347494004	0	0	0	0.00126572626487554	0	0	0.0312565088732525	0.00057300230948799	0	0.0914030991495819	0	0	0	0	0	0.0173303561986447	0	0	0.00803342680288501	0	0	0	0	0	0	0.543883250678777	0.00313175522032271	0	0.183947808166528	0	0	0	0	0	0	0	0	0.00441395933847286	0	0	0	0.0029042224614062	0	0	0	0	0	0
Philanthus coronatus_male_7	0.000821982416826586	0	0	0	0.000884599919943179	0	0	0.0167451734023889	0.000415377549079153	0	0.0718028150112971	0	0	0	0	0	0.0148410012844002	0	0	0.00724171887864936	0	0	0	0	0.00176866362340749	0	0.558815421230052	0.00273439848872508	0	0.17837167926714	0	0	0	0	0	0	0	0	0.00612258416165524	0	0	0	0.00288282261095241	0	0	0	0	0	0
Philanthus coronatus_male_8	0.00213397949940713	0	0	0	0.00390696070680132	0	0	0.0187611157269599	0.000798917221193167	0	0.098074500608715	0	0	0	0	0	0.0150066785390915	0	0	0.0165682000173442	0	0	0	0	0.0104698947708291	0	0.46276344938108	0.00597471099343312	0	0.213254386625007	0	0	0	0	0	0	0	0	0.00535723588693968	0	0	0	0.0094358035583077	0	0	0	0	0	0
Philanthus coronatus_male_9	0.00144736064646194	0	0	0	0.00154436543342576	0	0	0.0180815082609562	0	0	0.13478470235187	0	0	0	0	0	0.0125364856742914	0	0	0.0127819217850696	0	0	0	0	0.00701599653758845	0	0.456696911247117	0.00412496711679413	0	0.236076066159184	0	0	0	0	0	0	0	0	0.00474190209440753	0	0	0	0.00327217005765592	0	0	0	0	0	0
Philanthus coronatus_male_10	0.000745067220499063	0	0	0	0.000591379783382178	0	0	0.042604527874603	0	0	0.0716751318741675	0	0	0	0	0	0.0110819732922463	0	0	0.00747930997322122	0	0	0	0	0.000824890270344562	0	0.477186090397459	0.00232212658178126	0	0.210966263384877	0	0	0	0	0	0	0	0	0.00526166765554147	0	0	0	0.00296083023604191	0	0	0	0	0	0
Philanthus coronatus_male_11	0.000917569419154099	0	0	0	0.00108853383303191	0	0	0.0358761087297148	0	0	0.0712698561251398	0	0	0	0	0	0.0117101040672453	0	0	0.00656459786631713	0	0	0	0	0.00151476306414779	0	0.539546403051452	0.00302579286548176	0	0.186061505176711	0	0	0	0	0	0	0	0	0.00511279616063072	0	0	0	0.00219108285779927	0	0	0	0	0	0
Philanthus coronatus_male_12	0.00143421178671428	0	0	0	0.00142138419174227	0	0	0.0517654276830166	0	0	0.081731768352605	0	0	0	0	0	0.0133343986126197	0	0	0.00815389271445637	0	0	0	0	0.00233094946536687	0	0.482837396127315	0.00252414219739035	0	0.208736610383334	0	0	0	0	0	0	0	0	0.00344737448101348	0	0	0	0.00346915684639472	0	0	0	0	0	0
Philanthus coronatus_male_13	0.00297023724226105	0	0	0	0.00448806398675491	0	0	0.0575787364663373	0.0193888448409274	0	0.0860103142705461	0	0	0	0	0	0.0135286317394902	0	0	0.012522806530626	0	0	0	0	0.0103993152047566	0	0.452585773683646	0.00496029923719208	0	0.198712834691666	0	0	0	0	0	0	0	0	0.00443289357293902	0	0	0	0.0069479695943304	0	0	0	0	0	0
Philanthus coronatus_male_14	0.00110444273585388	0	0	0	0.0010641294825703	0	0	0.034799773074633	0.00594393582852156	0	0.059388782159629	0	0	0	0	0	0.0137833940848108	0	0	0.00746829273205196	0	0	0	0	0.00284467653962968	0	0.574441762357481	0.0141818659810117	0	0.14963045511256	0	0	0	0	0	0	0	0	0.0045343982911259	0	0	0	0.0033356090036201	0	0	0	0	0	0
Philanthus triangulum_female_1	0.00594273710777866	0	0	0	0.00479483125476893	0	0	0.00892011218072489	0.0027638441310432	0	0.162077178809195	6.19781e+08	0	0	0	0	0.0395619094971681	0	0	0.00394211036580955	0	0	0	0	0	0	0.566732218346415	0	0	0.0617282652534235	0.0012226126998671	0	0	0	0	0	0	0	0.00862756532444543	0	0	0	0.00127636414569903	0	0	0	0	0	0
Philanthus triangulum_female_2	0.00468710172682178	0	0	0	0.00230251460482027	0	0	0.000918678394072455	0	0	0.123679963128266	0.000284478085869031	0	0	0	0	0	0	0	0.00326738708751046	0	0	0	0	0	0	0.0317006025573235	0.0105158521136913	0	0.0743401502116464	0.00119522292564908	0	0	0	0	0	0	0	0.0363293603684227	0	0	0	0.00132416119825532	0	0	0	0	0	0
Philanthus triangulum_female_3	0.00714733799452962	0	0	0	0.00572906316350406	0	0	0.00769961189052137	0.00130526407418073	0	0.175226023190225	0.000123699482414382	0	0	0	0	0.0362272962028024	0	0	0.00887126437126572	0	0	0	0	0.00118463427433733	0	0.516857424315482	0	0	0.0823797486771631	0.0014000442191488	0	0	0	0	0	0	0	0.0099925919408923	0	0	0	0.00230681489411224	0	0	0	0	0	0
Philanthus triangulum_female_4	0.00714627476942673	0	0	0	0.00408022069686297	0	0	0.00203904403494175	0.000269028825566705	0	0.120165728492486	0.00165521388512248	0	0	0	0	0.00135535457399386	0	0	0.00591815854709141	0	0	0	0	0.000827695277553119	0	0.0588721855311208	0.00982684842369702	0	0.0788345059593719	0.0021379612441664	0	0	0	0	0	0	0	0.0387935285928804	0	0	0	0.00306274993927981	0	0	0	0	0	0
Philanthus triangulum_female_5	0.0117309422937441	0	0	0	0.00605693398465632	0	0	0.0165115638825185	0.00226446528560074	0	0.180909894126731	0	0	0	0	0	0.031525331616736	0	0	0.00721771752911141	0	0	0	0	0.0019743606496379	0	0.504434089322558	0	0	0.0831964233908099	0.00119509668137917	0	0	0	0	0	0	0	0.00768829340239948	0	0	0	0.00282351299298848	0	0	0	0	0	0
Philanthus triangulum_female_6	0.0144560538201477	0	0	0	0.0113286556501061	0	0	0.0298135160584591	0.00230794415484234	0	0.155227857712919	0.00215567471692991	0	0	0	0	0.0108208103953864	0	0	0.0134705631575194	0	0	0	0	0.00388001895909277	0	0.311406630539394	0.0230270993979663	0	0.0705875199293079	0.002679451278485	0	0	0	0	0	0	0	0.0125013388554996	0	0	0	0.00511172163659511	0	0	0	0	0	0
Philanthus triangulum_female_7	0.00487366569627343	0	0	0	0.00726689001334107	0	0	0.00387235397245978	0.00179323933009167	0	0.171620533372118	0.00221757148923816	0	0	0	0	0.0165389525427361	0	0	0.00973807307393084	0	0	0	0	0.00983145065062706	0	0.526427702997465	0.0134639337747812	0	0.0756329754038218	0.00272868044588841	0	0	0	0	0	0	0	0.00332357367665791	0	0	0	0.00403200413792607	0	0	0	0	0	0
Philanthus triangulum_female_8	0.0158026829213944	0	0	0	0.011338338832679	0	0	0.00466715357526843	0.00101109327213103	0	0.182467950766323	0.00382452628203898	0	0	0	0	0.0117337272897632	0	0	0.0145584488781366	0	0	0	0	0.0029889862663108	0	0.488164798815713	0	0	0.0866107091548437	0.00329621026791766	0	0	0	0	0	0	0	0.00280324843352598	0	0	0	0.00690142699547095	0	0	0	0	0	0
Philanthus triangulum_female_9	0.00409775215354678	0	0	0	0.00580830242438041	0	0	0.0049157057233152	0.00108527572291363	0	0.167916470329473	0.000496578656633715	0	0	0	0	0.0154754881128654	0	0	0.010244956803258	0	0	0	0	0.00422469392604421	0	0.574527593030898	0.00352235262587721	0	0.0943235161914947	0.000718552734194562	0	0	0	0	0	0	0	0.00259613627828193	0	0	0	0.00361257237827139	0	0	0	0	0	0
Philanthus triangulum_male_1	0.00223328087849643	0	0	0	0.00287880698118368	0	0.00538483623605713	0	0.0419135803191697	0	0.148186900217734	0	0	0	0	0	0.00963931137891787	0	0	0.00469089006824909	0	0	0	0	0	0	0.538582324698214	0.00790973095202967	0	0.121325059520828	0	0	0	0	0	0	0	0	0.000924460163411271	0	0	0	0.00189102153138942	0	0	0	0	0	0
Philanthus triangulum_male_2	0.00300567076932544	0	0	0	0.0031240744946575	0	0.00436267556022561	0	0.00461225753539532	0	0.157367205587707	0	0	0	0	0	0.00185325165359061	0	0	0.0053185941805276	0	0	0	0	0	0	0.122000827444847	0.00494986359678825	0	0.128872338141723	0	0	0	0	0	0	0	0	0.0213838968599284	0	0	0	0.00238615688176176	0	0	0	0	0	0
Philanthus triangulum_male_3	0.00282682381044335	0	0	0	0.00247705791180908	0	0	0	0	0	0.158020186687877	0	0	0	0	0	0.019158868749977	0	0	0.00676505631646492	0	0	0	0	0	0	0.496466660808251	0.0100315914757183	0	0.142329661011847	0	0	0	0	0	0	0	0	0.00299101268670344	0	0	0	0.00394221741772015	0	0	0	0	0	0
Philanthus triangulum_male_4	0.00451152942975854	0	0	0	0.00558235891544452	0	0	0	0.00460165206381479	0	0.184787928507166	0	0	0	0	0	0.014876236086658	0	0	0.00649016650586088	0	0	0	0	0.000919190014171609	0	0.540539394638095	0	0	0.104768658166768	0	0	0	0	0	0	0	0	0.00218506120011331	0	0	0	0.00325627161726153	0	0	0	0	0	0
Philanthus triangulum_male_5	0.00521508098735043	0	0	0	0.00294630588085398	0	0.0106080424858541	0	0	0	0.111332285611326	0	0	0	0	0	0.0161082408663362	0	0	0.00784687928753709	0	0	0	0	0.00126378331790548	0	0.55809178422907	0.00166847500951211	0	0.136808224504056	0	0	0	0	0	0	0	0	0.00398458360672265	0	0	0	0.00487129223709382	0	0	0	0	0	0
Philanthus triangulum_male_6	0.00754973012306238	0	0	0	0.00743875480900773	0	0.0111198577822689	0	0	0	0.142341729867822	0	0	0	0	0	0.00381567882957428	0	0	0.0114576555335246	0	0	0	0	0.00168875790747831	0	0.250949941313138	0.00404811958692168	0	0.108241866391802	0	0	0	0	0	0	0	0	0.0176061514285742	0	0	0	0.00511071361546043	0	0	0	0	0	0
Philanthus triangulum_male_7	0.00763422020553189	0	0	0	0.00769368087501182	0	0.00671698765572194	0	0.00119014115788514	0	0.144652682510536	0	0	0	0	0	0.0123546031925854	0	0	0.0126592655980333	0	0	0	0	0.00067120046122553	0	0.590691231516636	0.00178585282471366	0	0.0899078230477716	0	0	0	0	0	0	0	0	0.00261474884489555	0	0	0	0.00621759874793142	0	0	0	0	0	0
Philanthus triangulum_male_8	0.00193743324394948	0	0	0	0.00263668852778282	0	0	0	0.00229148660878579	0	0.151414894847516	0	0	0	0	0	0.0130091809859611	0	0	0.00555619655827856	0	0	0	0	0	0	0.567591394406951	0	0	0.122732664387465	0	0	0	0	0	0	0	0	0.00197547055332883	0	0	0	0.00374596695874472	0	0	0	0	0	0
Philanthus triangulum_male_9	0.00707371734655406	0	0	0	0.00363220382488694	0	0.00548561220038617	0	0.00417912801352276	0	0.195105972267239	0	0	0	0	0	0.0111373220393506	0	0	0.00683569498134742	0	0	0	0	0	0	0.503639564951286	0.00138844733780211	0	0.129514133170948	0	0	0	0	0	0	0	0	0.00114639523844664	0	0	0	0.00432804220903095	0	0	0	0	0	0
Philanthus triangulum_male_10	0.00413451767700402	0	0	0	0.00427087250632265	0	0.0180406569848753	0	0.00408353526446334	0	0.131008071431699	0	0	0	0	0	0.0170327580735538	0	0	0.00672751606110282	0	0	0	0	0.00170258790807824	0	0.643729991142045	0.00260729944801836	0	0.0799173383130628	0	0	0	0	0	0	0	0	0.00215977558771489	0	0	0	0.00261201604652278	0	0	0	0	0	0
Philanthus triangulum_male_11	0.00204405339702509	0	0	0	0.00267753173829634	0	0.0116914255789112	0	0	0	0.119492494308334	0	0	0	0	0	0.0189250290318635	0	0	0.00424766039657244	0	0	0	0	0	0	0.657513249510107	0.00283448950891623	0	0.0971019290320854	0	0	0	0	0	0	0	0	0.00222485573783399	0	0	0	0.00212708823220452	0	0	0	0	0	0
Philanthus triangulum_male_12	0.00406356469732137	0	0	0	0.00521424650736939	0	0	0	0	0	0.175807465757262	0	0	0	0	0	0.0152959563783342	0	0	0.00635951758790307	0	0	0	0	0.00190164833381423	0	0.585182135932922	0.00243739225083614	0	0.108325965848996	0	0	0	0	0	0	0	0	0.000746284765940231	0	0	0	0.00224379999367177	0	0	0	0	0	0
[truncated: 63 more columns]
